# Supplementary material for: Expression patterns of Neil3 during embryonic brain development and neoplasia
Source: BMC Neurosci. 2009 May 9;10:45. doi: 10.1186/1471-2202-10-45 (PMC2686684; doi:10.1186/1471-2202-10-45)
Supplement: Additional file 1 — Raw data of NEIL3 mRNA expression in normal and tumor tissues. The data provided are the measurement of NEIL3 mRNA expression in normal and tumor tissues, we used a Disease Tissue qPCR array (CSRT303; OriGene Technologies). This array consisted of normalized cDNA prepared from pathologist-verified human tumor tissues obtained from 18 different tissues. The cDNA concentrations were normalized to β-actin. Raw data from two parallel experiments and information about the samples examined are shown in this file. [file 1471-2202-10-45-S1.xls]

## Sheet: Sheet1
		Experiment 1																																									Expreiment 2
	Plate 1										Well	Sample Name	Target Name	Task	Reporter	Quencher	RQ	RQ Min	RQ Max	Cт	Cт Mean	Cт SD	ΔCт	ΔCт Mean	ΔCт SE	HK Control ΔCт Mean	HK Control ΔCт SE	ΔΔCт	ΔΔCт Mean	Automatic Ct Threshold	Ct Threshold	Automatic Baseline	Baseline Start	Baseline End	Tm1	Tm2	Tm3	Comments	NOAMP	EXPFAIL	MTP		Well	Sample Name	Target Name	Task	Reporter	Quencher	RQ
	1	A-01	A-01	RN00003630	CU0000000913	CU	CU0000000913	Adrenal gland	Normal		A1	Sample 1	hNeil3	UNKNOWN	SYBR	None				36.3174	36.3174									TRUE	0.524428	TRUE	3	30	73.6831				N	N	N		A1	Sample 1	hNeil3	UNKNOWN	SYBR	None
	2	A-02	A-03	RN00003569	CU0000000138	CU	CU0000000138	Adrenal gland	Normal		A2	Sample 2	hNeil3	UNKNOWN	SYBR	None				35.3671	35.3671									TRUE	0.524428	TRUE	3	29	73.6831				N	N	N		A2	Sample 2	hNeil3	UNKNOWN	SYBR	None
	3	A-03	A-05	RN0000356C	CU0000000913	CU	CU0000000913	Adrenal gland	Normal		A3	Sample 3	hNeil3	UNKNOWN	SYBR	None				Undetermined										TRUE	0.524428	TRUE	3	44	61.4533	91.989			N	Y	Y		A3	Sample 3	hNeil3	UNKNOWN	SYBR	None
	4	A-04	A-07	RN00003565	CU0000000344	CU	CU0000000344	Adrenal gland	Normal		A4	Sample 4	hNeil3	UNKNOWN	SYBR	None				37.6171	37.6171									TRUE	0.524428	TRUE	3	31	73.46				N	N	N		A4	Sample 4	hNeil3	UNKNOWN	SYBR	None
	5	A-05	A-09	RN0000362A	CI0000007384	CI	CI0000007384	Adrenal gland	Normal		A5	Sample 5	hNeil3	UNKNOWN	SYBR	None				37.0319	37.0319									TRUE	0.524428	TRUE	3	31	73.4617				N	N	N		A5	Sample 5	hNeil3	UNKNOWN	SYBR	None
	6	A-06	A-11	RN00003571	CU0000000138	CU	CU0000000138	Adrenal gland	I		A6	Sample 6	hNeil3	UNKNOWN	SYBR	None				36.0561	36.0561									TRUE	0.524428	TRUE	3	30	73.4617				N	N	N		A6	Sample 6	hNeil3	UNKNOWN	SYBR	None
	7	A-07	A-13	RN0000356F	CU0000000344	CU	CU0000000344	Adrenal gland	NR		A7	Sample 7	hNeil3	UNKNOWN	SYBR	None				Undetermined										TRUE	0.524428	TRUE	3	44	61.4494	84.5701	91.6842		N	Y	Y		A7	Sample 7	hNeil3	UNKNOWN	SYBR	None
	8	A-08	A-15	RN0000359B	CI0000000492	CI	CI0000000492	Adrenal gland	NR		A8	Sample 8	hNeil3	UNKNOWN	SYBR	None				30.823	30.823									TRUE	0.524428	TRUE	3	25	73.7508				N	N	N		A8	Sample 8	hNeil3	UNKNOWN	SYBR	None
	9	A-09	A-17	RN00003554	CU0000000611	CU	CU0000000611	Adrenal gland	NR		A9	Sample 9	hNeil3	UNKNOWN	SYBR	None				36.0818	36.0818									TRUE	0.524428	TRUE	3	30	73.3117				N	N	N		A9	Sample 9	hNeil3	UNKNOWN	SYBR	None
	10	A-10	A-19	RN000035AB	CU0000006501	CU	CU0000006501	Adrenal gland	NR		A10	Sample 10	hNeil3	UNKNOWN	SYBR	None				32.4409	32.4409									TRUE	0.524428	TRUE	3	26	73.6081				N	N	N		A10	Sample 10	hNeil3	UNKNOWN	SYBR	None
	11	A-11	A-21	RN00003629	CI0000006767	CI	CI0000006767	Adrenal gland	NR		A11	Sample 11	hNeil3	UNKNOWN	SYBR	None				33.3394	33.3394									TRUE	0.524428	TRUE	3	27	73.61				N	N	N		A11	Sample 11	hNeil3	UNKNOWN	SYBR	None
	12	A-12	A-23	RN0000362E	CI0000010253	CI	CI0000010253	Adrenal gland	NR		A12	Sample 12	hNeil3	UNKNOWN	SYBR	None				33.4053	33.4053									TRUE	0.524428	TRUE	3	27	73.61				N	N	N		A12	Sample 12	hNeil3	UNKNOWN	SYBR	None
	13	B-01	C-01	RN0000362F	CI0000013576	CI	CI0000013576	Adrenal gland	NR		B1	Sample 13	hNeil3	UNKNOWN	SYBR	None				35.9225	35.9225									TRUE	0.524428	TRUE	3	30	73.6831				N	N	N		B1	Sample 13	hNeil3	UNKNOWN	SYBR	None
	14	B-02	C-03	RN00003632	CU0000012841	CU	CU0000012841	Adrenal gland	NR		B2	Sample 14	hNeil3	UNKNOWN	SYBR	None				36.1181	36.1181									TRUE	0.524428	TRUE	3	30	73.6831				N	N	N		B2	Sample 14	hNeil3	UNKNOWN	SYBR	None
	15	B-03	C-05	RN0000369E	CX0000000141	CX	CX0000000141	Adrenal gland	NR		B3	Sample 15	hNeil3	UNKNOWN	SYBR	None				37.4997	37.4997									TRUE	0.524428	TRUE	3	31	73.46				N	N	N		B3	Sample 15	hNeil3	UNKNOWN	SYBR	None
	16	B-04	C-07	RN000035CE	CU0000011173	CU	CU0000011173	Breast	Normal		B4	Sample 16	hNeil3	UNKNOWN	SYBR	None				36.1575	36.1575									TRUE	0.524428	TRUE	3	30	73.6083				N	N	N		B4	Sample 16	hNeil3	UNKNOWN	SYBR	None
	17	B-05	C-09	RN000035DE	CU0000005590	CU	CU0000005590	Breast	Normal		B5	Sample 17	hNeil3	UNKNOWN	SYBR	None				34.4866	34.4866									TRUE	0.524428	TRUE	3	28	73.4617				N	N	N		B5	Sample 17	hNeil3	UNKNOWN	SYBR	None
	18	B-06	C-11	RN000036A2	CI0000007464	CI	CI0000007464	Breast	I		B6	Sample 18	hNeil3	UNKNOWN	SYBR	None				31.9957	31.9957									TRUE	0.524428	TRUE	3	26	73.6098				N	N	N		B6	Sample 18	hNeil3	UNKNOWN	SYBR	None
	19	B-07	C-13	RN00003683	CU0000006146	CU	CU0000006146	Breast	I		B7	Sample 19	hNeil3	UNKNOWN	SYBR	None				33.6851	33.6851									TRUE	0.524428	TRUE	3	27	73.6026				N	N	N		B7	Sample 19	hNeil3	UNKNOWN	SYBR	None
	20	B-08	C-15	RN0000363F	CI0000012704	CI	CI0000012704	Breast	I		B8	Sample 20	hNeil3	UNKNOWN	SYBR	None				35.5236	35.5236									TRUE	0.524428	TRUE	3	29	73.6026				N	N	N		B8	Sample 20	hNeil3	UNKNOWN	SYBR	None
	21	B-09	C-17	RN00003682	CU0000006051	CU	CU0000006051	Breast	IIA		B9	Sample 21	hNeil3	UNKNOWN	SYBR	None				32.5824	32.5824									TRUE	0.524428	TRUE	3	26	73.6081				N	N	N		B9	Sample 21	hNeil3	UNKNOWN	SYBR	None
	22	B-10	C-19	RN000035C5	CI0000016919	CI	CI0000016919	Breast	IIA		B10	Sample 22	hNeil3	UNKNOWN	SYBR	None				33.8717	33.8717									TRUE	0.524428	TRUE	3	28	73.6081				N	N	N		B10	Sample 22	hNeil3	UNKNOWN	SYBR	None
	23	B-11	C-21	RN00003684	CU0000006155	CU	CU0000006155	Breast	IIA		B11	Sample 23	hNeil3	UNKNOWN	SYBR	None				31.9707	31.9707									TRUE	0.524428	TRUE	3	26	73.61				N	N	N		B11	Sample 23	hNeil3	UNKNOWN	SYBR	None
	24	B-12	C-23	RN00003685	CU0000006735	CU	CU0000006735	Breast	IIA		B12	Sample 24	hNeil3	UNKNOWN	SYBR	None				32.9862	32.9862									TRUE	0.524428	TRUE	3	27	73.61				N	N	N		B12	Sample 24	hNeil3	UNKNOWN	SYBR	None
	25	C-01	E-01	RN00003686	CU0000011203	CU	CU0000011203	Breast	IIA		C1	Sample 25	hNeil3	UNKNOWN	SYBR	None				31.5488	31.5488									TRUE	0.524428	TRUE	3	25	73.8322				N	N	N		C1	Sample 25	hNeil3	UNKNOWN	SYBR	None
	26	C-02	E-03	RN00003687	CI0000017028	CI	CI0000017028	Breast	IIA		C2	Sample 26	hNeil3	UNKNOWN	SYBR	None				28.3537	28.3537									TRUE	0.524428	TRUE	3	22	73.8322				N	N	N		C2	Sample 26	hNeil3	UNKNOWN	SYBR	None
	27	C-03	E-05	RN00003689	CU0000011195	CU	CU0000011195	Breast	IIA		C3	Sample 27	hNeil3	UNKNOWN	SYBR	None				30.7711	30.7711									TRUE	0.524428	TRUE	3	24	73.6083				N	N	N		C3	Sample 27	hNeil3	UNKNOWN	SYBR	None
	28	C-04	E-07	RN0000368A	CU0000014766	CU	CU0000014766	Breast	IIA		C4	Sample 28	hNeil3	UNKNOWN	SYBR	None				31.9081	31.9081									TRUE	0.524428	TRUE	3	26	73.6083				N	N	N		C4	Sample 28	hNeil3	UNKNOWN	SYBR	None
	29	C-05	E-09	RN00003580	CU0000001537	CU	CU0000001537	Breast	IIB		C5	Sample 29	hNeil3	UNKNOWN	SYBR	None				32.767	32.767									TRUE	0.524428	TRUE	3	26	73.4617				N	N	N		C5	Sample 29	hNeil3	UNKNOWN	SYBR	None
	30	C-06	E-11	RN00003548	CU0000000108	CU	CU0000000108	Breast	IIB		C6	Sample 30	hNeil3	UNKNOWN	SYBR	None				31.759	31.759									TRUE	0.524428	TRUE	3	26	73.6098				N	N	N		C6	Sample 30	hNeil3	UNKNOWN	SYBR	None
	31	C-07	E-13	RN000036C3	CI0000011365	CI	CI0000011365	Breast	IIB		C7	Sample 31	hNeil3	UNKNOWN	SYBR	None				31.9278	31.9278									TRUE	0.524428	TRUE	3	26	73.6026				N	N	N		C7	Sample 31	hNeil3	UNKNOWN	SYBR	None
	32	C-08	E-15	RN000036A3	CI0000015181	CI	CI0000015181	Breast	IIIA		C8	Sample 32	hNeil3	UNKNOWN	SYBR	None				33.1621	33.1621									TRUE	0.524428	TRUE	3	27	73.6026				N	N	N		C8	Sample 32	hNeil3	UNKNOWN	SYBR	None
	33	C-09	E-17	RN000035BF	CI0000006549	CI	CI0000006549	Breast	IIIA		C9	Sample 33	hNeil3	UNKNOWN	SYBR	None				32.2872	32.2872									TRUE	0.524428	TRUE	3	26	73.6081				N	N	N		C9	Sample 33	hNeil3	UNKNOWN	SYBR	None
	34	C-10	E-19	RN00003641	CU0000014078	CU	CU0000014078	Breast	IIIA		C10	Sample 34	hNeil3	UNKNOWN	SYBR	None				35.2556	35.2556									TRUE	0.524428	TRUE	3	29	73.4599				N	N	N		C10	Sample 34	hNeil3	UNKNOWN	SYBR	None
	35	C-11	E-21	RN00003688	CU0000006774	CU	CU0000006774	Breast	IIIA		C11	Sample 35	hNeil3	UNKNOWN	SYBR	None				29.9066	29.9066									TRUE	0.524428	TRUE	3	24	73.7582				N	N	N		C11	Sample 35	hNeil3	UNKNOWN	SYBR	None
	36	C-12	E-23	RN0000369F	CI0000015628	CI	CI0000015628	Breast	IIIA		C12	Sample 36	hNeil3	UNKNOWN	SYBR	None				32.7254	32.7254									TRUE	0.524428	TRUE	3	26	73.61				N	N	N		C12	Sample 36	hNeil3	UNKNOWN	SYBR	None
	37	D-01	G-01	RN0000363D	CI0000013626	CI	CI0000013626	Breast	IIIA		D1	Sample 37	hNeil3	UNKNOWN	SYBR	None				36.1816	36.1816									TRUE	0.524428	TRUE	3	30	73.6831				N	N	N		D1	Sample 37	hNeil3	UNKNOWN	SYBR	None
	38	D-02	G-03	RN000036A1	CI0000017650	CI	CI0000017650	Breast	IIIC		D2	Sample 38	hNeil3	UNKNOWN	SYBR	None				33.5484	33.5484									TRUE	0.524428	TRUE	3	27	73.6831				N	N	N		D2	Sample 38	hNeil3	UNKNOWN	SYBR	None
	39	D-03	G-05	RN000036A0	CI0000016835	CI	CI0000016835	Breast	IIIC		D3	Sample 39	hNeil3	UNKNOWN	SYBR	None				34.2429	34.2429									TRUE	0.524428	TRUE	3	28	73.6083				N	N	N		D3	Sample 39	hNeil3	UNKNOWN	SYBR	None
	40	D-04	G-07	RN000035FF	CI0000008722	CI	CI0000008722	Breast	IIIC		D4	Sample 40	hNeil3	UNKNOWN	SYBR	None				33.8119	33.8119									TRUE	0.524428	TRUE	3	27	73.6083				N	N	N		D4	Sample 40	hNeil3	UNKNOWN	SYBR	None
	41	D-05	G-09	RN00003564	CU0000000232	CU	CU0000000232	Cervix	Normal		D5	Sample 41	hNeil3	UNKNOWN	SYBR	None				Undetermined										TRUE	0.524428	TRUE	3	44	84.5743	91.6864	80.8701		Y	Y	Y		D5	Sample 41	hNeil3	UNKNOWN	SYBR	None
	42	D-06	G-11	RN0000358B	CI0000000127	CI	CI0000000127	Cervix	Normal		D6	Sample 42	hNeil3	UNKNOWN	SYBR	None				39.0273	39.0273									TRUE	0.524428	TRUE	3	33	73.3135				N	N	N		D6	Sample 42	hNeil3	UNKNOWN	SYBR	None
	43	D-07	G-13	RN00003592	CU0000005488	CU	CU0000005488	Cervix	Normal		D7	Sample 43	hNeil3	UNKNOWN	SYBR	None				33.7925	33.7925									TRUE	0.524428	TRUE	3	27	73.6026				N	N	N		D7	Sample 43	hNeil3	UNKNOWN	SYBR	None
	44	D-08	G-15	RN0000363A	CI0000006099	CI	CI0000006099	Cervix	Normal		D8	Sample 44	hNeil3	UNKNOWN	SYBR	None				35.6298	35.6298									TRUE	0.524428	TRUE	3	29	73.4544				N	N	N		D8	Sample 44	hNeil3	UNKNOWN	SYBR	None
	45	D-09	G-17	RN0000369D	CI0000014929	CI	CI0000014929	Cervix	IB		D9	Sample 45	hNeil3	UNKNOWN	SYBR	None				32.2569	32.2569									TRUE	0.524428	TRUE	3	25	73.6081				N	N	N		D9	Sample 45	hNeil3	UNKNOWN	SYBR	None
	46	D-10	G-19	RN00003557	CI0000000251	CI	CI0000000251	Cervix	IB1		D10	Sample 46	hNeil3	UNKNOWN	SYBR	None				32.3309	32.3309									TRUE	0.524428	TRUE	3	26	73.6081				N	N	N		D10	Sample 46	hNeil3	UNKNOWN	SYBR	None
	47	D-11	G-21	RN00003581	CI0000005668	CI	CI0000005668	Cervix	IB2		D11	Sample 47	hNeil3	UNKNOWN	SYBR	None				31.4627	31.4627									TRUE	0.524428	TRUE	3	25	73.61				N	N	N		D11	Sample 47	hNeil3	UNKNOWN	SYBR	None
	48	D-12	G-23	RN000035B5	CI0000008070	CI	CI0000008070	Cervix	IB2		D12	Sample 48	hNeil3	UNKNOWN	SYBR	None				31.7616	31.7616									TRUE	0.524428	TRUE	3	26	73.61				N	N	N		D12	Sample 48	hNeil3	UNKNOWN	SYBR	None
	49	E-01	I-01	RN0000358D	CU0000000338	CU	CU0000000338	Cervix	IIB		E1	Sample 49	hNeil3	UNKNOWN	SYBR	None				32.1513	32.1513									TRUE	0.524428	TRUE	3	26	73.6831				N	N	N		E1	Sample 49	hNeil3	UNKNOWN	SYBR	None
	50	E-02	I-03	RN0000358E	CU0000000656	CU	CU0000000656	Cervix	IIIB		E2	Sample 50	hNeil3	UNKNOWN	SYBR	None				32.1145	32.1145									TRUE	0.524428	TRUE	3	26	73.6831				N	N	N		E2	Sample 50	hNeil3	UNKNOWN	SYBR	None
	51	E-03	I-05	RN000035C7	CI0000007264	CI	CI0000007264	Cervix	IV		E3	Sample 51	hNeil3	UNKNOWN	SYBR	None				31.704	31.704									TRUE	0.524428	TRUE	3	25	73.7565				N	N	N		E3	Sample 51	hNeil3	UNKNOWN	SYBR	None
	52	E-04	I-07	RN00003594	CU0000005927	CU	CU0000005927	Cervix	IVB		E4	Sample 52	hNeil3	UNKNOWN	SYBR	None				33.1582	33.1582									TRUE	0.524428	TRUE	3	27	73.6083				N	N	N		E4	Sample 52	hNeil3	UNKNOWN	SYBR	None
	53	E-05	I-09	RN000035AF	CU0000006527	CU	CU0000006527	Cervix	NR		E5	Sample 53	hNeil3	UNKNOWN	SYBR	None				34.5234	34.5234									TRUE	0.524428	TRUE	3	28	73.4617				N	N	N		E5	Sample 53	hNeil3	UNKNOWN	SYBR	None
	54	E-06	I-11	RN000035C1	CU0000005394	CU	CU0000005394	Colon	Normal		E6	Sample 54	hNeil3	UNKNOWN	SYBR	None				33.3107	33.3107									TRUE	0.524428	TRUE	3	27	73.6098				N	N	N		E6	Sample 54	hNeil3	UNKNOWN	SYBR	None
	55	E-07	I-13	RN00003598	CU0000005329	CU	CU0000005329	Colon	Normal		E7	Sample 55	hNeil3	UNKNOWN	SYBR	None				37.0132	37.0132									TRUE	0.524428	TRUE	3	30	73.4544				N	N	N		E7	Sample 55	hNeil3	UNKNOWN	SYBR	None
	56	E-08	I-15	RN00003665	CI0000015276	CI	CI0000015276	Colon	Normal		E8	Sample 56	hNeil3	UNKNOWN	SYBR	None				35.3434	35.3434									TRUE	0.524428	TRUE	3	29	73.4544				N	N	N		E8	Sample 56	hNeil3	UNKNOWN	SYBR	None
	57	E-09	I-17	RN0000354F	CI0000005046	CI	CI0000005046	Colon	Normal		E9	Sample 57	hNeil3	UNKNOWN	SYBR	None				35.4082	35.4082									TRUE	0.524428	TRUE	3	29	73.4599				N	N	N		E9	Sample 57	hNeil3	UNKNOWN	SYBR	None
	58	E-10	I-19	RN0000357E	CI0000007349	CI	CI0000007349	Colon	Normal		E10	Sample 58	hNeil3	UNKNOWN	SYBR	None				34.3303	34.3303									TRUE	0.524428	TRUE	3	28	73.4599				N	N	N		E10	Sample 58	hNeil3	UNKNOWN	SYBR	None
	59	E-11	I-21	RN000035CF	CI0000008737	CI	CI0000008737	Colon	Normal		E11	Sample 59	hNeil3	UNKNOWN	SYBR	None				34.3072	34.3072									TRUE	0.524428	TRUE	3	28	73.61				N	N	N		E11	Sample 59	hNeil3	UNKNOWN	SYBR	None
	60	E-12	I-23	RN00003611	CU0000012170	CU	CU0000012170	Colon	Normal		E12	Sample 60	hNeil3	UNKNOWN	SYBR	None				34.1231	34.1231									TRUE	0.524428	TRUE	3	28	73.61				N	N	N		E12	Sample 60	hNeil3	UNKNOWN	SYBR	None
	61	F-01	K-01	RN000035E3	CU0000006638	CU	CU0000006638	Colon	I		F1	Sample 61	hNeil3	UNKNOWN	SYBR	None				31.8127	31.8127									TRUE	0.524428	TRUE	3	26	73.8322				N	N	N		F1	Sample 61	hNeil3	UNKNOWN	SYBR	None
	62	F-02	K-03	RN000035D8	CI0000006679	CI	CI0000006679	Colon	IIA		F2	Sample 62	hNeil3	UNKNOWN	SYBR	None				31.3474	31.3474									TRUE	0.524428	TRUE	3	24	73.8322				N	N	N		F2	Sample 62	hNeil3	UNKNOWN	SYBR	None
	63	F-03	K-05	RN0000364F	CU0000006781	CU	CU0000006781	Colon	IIA		F3	Sample 63	hNeil3	UNKNOWN	SYBR	None				32.5924	32.5924									TRUE	0.524428	TRUE	3	26	73.7565				N	N	N		F3	Sample 63	hNeil3	UNKNOWN	SYBR	None
	64	F-04	K-07	RN00003556	CU0000005708	CU	CU0000005708	Colon	IIA		F4	Sample 64	hNeil3	UNKNOWN	SYBR	None				33.112	33.112									TRUE	0.524428	TRUE	3	27	73.7565				N	N	N		F4	Sample 64	hNeil3	UNKNOWN	SYBR	None
	65	F-05	K-09	RN000035E2	CU0000006598	CU	CU0000006598	Colon	IIB		F5	Sample 65	hNeil3	UNKNOWN	SYBR	None				31.6805	31.6805									TRUE	0.524428	TRUE	3	25	73.6098				N	N	N		F5	Sample 65	hNeil3	UNKNOWN	SYBR	None
	66	F-06	K-11	RN00003584	CU0000005347	CU	CU0000005347	Colon	III		F6	Sample 66	hNeil3	UNKNOWN	SYBR	None				32.8968	32.8968									TRUE	0.524428	TRUE	3	26	73.6098				N	N	N		F6	Sample 66	hNeil3	UNKNOWN	SYBR	None
	67	F-07	K-13	RN0000368D	CU0000011129	CU	CU0000011129	Colon	IIIB		F7	Sample 67	hNeil3	UNKNOWN	SYBR	None				31.1576	31.1576									TRUE	0.524428	TRUE	3	25	73.6026				N	N	N		F7	Sample 67	hNeil3	UNKNOWN	SYBR	None
	68	F-08	K-15	RN0000368C	CU0000014739	CU	CU0000014739	Colon	IIIC		F8	Sample 68	hNeil3	UNKNOWN	SYBR	None				32.4386	32.4386									TRUE	0.524428	TRUE	3	26	73.6026				N	N	N		F8	Sample 68	hNeil3	UNKNOWN	SYBR	None
	69	F-09	K-17	RN000035F3	CU0000010998	CU	CU0000010998	Colon	IIIC		F9	Sample 69	hNeil3	UNKNOWN	SYBR	None				31.7197	31.7197									TRUE	0.524428	TRUE	3	26	73.6081				N	N	N		F9	Sample 69	hNeil3	UNKNOWN	SYBR	None
	70	F-10	K-19	RN000035E4	CU0000006839	CU	CU0000006839	Colon	IV		F10	Sample 70	hNeil3	UNKNOWN	SYBR	None				33.0599	33.0599									TRUE	0.524428	TRUE	3	27	73.6081				N	N	N		F10	Sample 70	hNeil3	UNKNOWN	SYBR	None
	71	F-11	K-21	RN0000367F	CU0000005636	CU	CU0000005636	Colon	NR		F11	Sample 71	hNeil3	UNKNOWN	SYBR	None				34.541	34.541									TRUE	0.524428	TRUE	3	28	73.61				N	N	N		F11	Sample 71	hNeil3	UNKNOWN	SYBR	None
	72	F-12	K-23	RN00003648	CU0000005417	CU	CU0000005417	Colon	NR		F12	Sample 72	hNeil3	UNKNOWN	SYBR	None				33.4385	33.4385									TRUE	0.524428	TRUE	3	27	73.7582				N	N	N		F12	Sample 72	hNeil3	UNKNOWN	SYBR	None
	73	G-01	M-01	RN00003555	CU0000005685	CU	CU0000005685	Colon	NR		G1	Sample 73	hNeil3	UNKNOWN	SYBR	None				33.5268	33.5268									TRUE	0.524428	TRUE	3	27	73.8322				N	N	N		G1	Sample 73	hNeil3	UNKNOWN	SYBR	None
	74	G-02	M-03	RN000031C7	CI0000000269	CI	CI0000000269	Endometrium	Normal		G2	Sample 74	hNeil3	UNKNOWN	SYBR	None				35.9044	35.9044									TRUE	0.524428	TRUE	3	30	73.8322				N	N	N		G2	Sample 74	hNeil3	UNKNOWN	SYBR	None
	75	G-03	M-05	RN000031CC	CU0000005762	CU	CU0000005762	Endometrium	Normal		G3	Sample 75	hNeil3	UNKNOWN	SYBR	None				32.415	32.415									TRUE	0.524428	TRUE	3	26	73.9047				N	N	N		G3	Sample 75	hNeil3	UNKNOWN	SYBR	None
	76	G-04	M-07	RN00003560	CU0000000736	CU	CU0000000736	Endometrium	IB		G4	Sample 76	hNeil3	UNKNOWN	SYBR	None				31.9728	31.9728									TRUE	0.524428	TRUE	3	25	73.7565				N	N	N		G4	Sample 76	hNeil3	UNKNOWN	SYBR	None
	77	G-05	M-09	RN00003574	CU0000001160	CU	CU0000001160	Endometrium	IB		G5	Sample 77	hNeil3	UNKNOWN	SYBR	None				31.6583	31.6583									TRUE	0.524428	TRUE	3	25	73.758				N	N	N		G5	Sample 77	hNeil3	UNKNOWN	SYBR	None
	78	G-06	M-11	RN0000354C	CU0000000010	CU	CU0000000010	Endometrium	IC		G6	Sample 78	hNeil3	UNKNOWN	SYBR	None				32.868	32.868									TRUE	0.524428	TRUE	3	26	73.6098				N	N	N		G6	Sample 78	hNeil3	UNKNOWN	SYBR	None
	79	G-07	M-13	RN00003551	CI0000005975	CI	CI0000005975	Endometrium	IC		G7	Sample 79	hNeil3	UNKNOWN	SYBR	None				32.837	32.837									TRUE	0.524428	TRUE	3	27	73.7508				N	N	N		G7	Sample 79	hNeil3	UNKNOWN	SYBR	None
	80	G-08	M-15	RN000036BA	CI0000006706	CI	CI0000006706	Endometrium	IC		G8	Sample 80	hNeil3	UNKNOWN	SYBR	None				31.9495	31.9495									TRUE	0.524428	TRUE	3	26	73.7508				N	N	N		G8	Sample 80	hNeil3	UNKNOWN	SYBR	None
	81	G-09	M-17	RN000036C1	CU0000009365	CU	CU0000009365	Endometrium	IIA		G9	Sample 81	hNeil3	UNKNOWN	SYBR	None				32.4521	32.4521									TRUE	0.524428	TRUE	3	26	73.6081				N	N	N		G9	Sample 81	hNeil3	UNKNOWN	SYBR	None
	82	G-10	M-19	RN00003570	CI0000000066	CI	CI0000000066	Endometrium	IIB		G10	Sample 82	hNeil3	UNKNOWN	SYBR	None				31.0163	31.0163									TRUE	0.524428	TRUE	3	25	73.7563				N	N	N		G10	Sample 82	hNeil3	UNKNOWN	SYBR	None
	83	G-11	M-21	RN000036BB	CI0000008051	CI	CI0000008051	Endometrium	IIB		G11	Sample 83	hNeil3	UNKNOWN	SYBR	None				34.6185	34.6185									TRUE	0.524428	TRUE	3	28	73.61				N	N	N		G11	Sample 83	hNeil3	UNKNOWN	SYBR	None
	84	G-12	M-23	RN000036BE	CI0000010768	CI	CI0000010768	Endometrium	IIB		G12	Sample 84	hNeil3	UNKNOWN	SYBR	None				34.0214	34.0214									TRUE	0.524428	TRUE	3	28	73.61				N	N	N		G12	Sample 84	hNeil3	UNKNOWN	SYBR	None
	85	H-01	O-01	RN0000369A	CI0000005017	CI	CI0000005017	Endometrium	IIIA		H1	Sample 85	hNeil3	UNKNOWN	SYBR	None				29.9385	29.9385									TRUE	0.524428	TRUE	3	23	73.9812				N	N	N		H1	Sample 85	hNeil3	UNKNOWN	SYBR	None
	86	H-02	O-03	RN00003549	CU0000000090	CU	CU0000000090	Endometrium	IIIC		H2	Sample 86	hNeil3	UNKNOWN	SYBR	None				32.4532	32.4532									TRUE	0.524428	TRUE	3	26	73.8322				N	N	N		H2	Sample 86	hNeil3	UNKNOWN	SYBR	None
	87	H-03	O-05	RN000036BD	CI0000009536	CI	CI0000009536	Endometrium	IIIC		H3	Sample 87	hNeil3	UNKNOWN	SYBR	None				33.598	33.598									TRUE	0.524428	TRUE	3	27	73.9047				N	N	N		H3	Sample 87	hNeil3	UNKNOWN	SYBR	None
	88	H-04	O-07	RN000036BF	CU0000001281	CU	CU0000001281	Endometrium	IIIC		H4	Sample 88	hNeil3	UNKNOWN	SYBR	None				32.0731	32.0731									TRUE	0.524428	TRUE	3	25	73.9047				N	N	N		H4	Sample 88	hNeil3	UNKNOWN	SYBR	None
	89	H-05	O-09	RN000036BC	CI0000008600	CI	CI0000008600	Endometrium	IIIC		H5	Sample 89	hNeil3	UNKNOWN	SYBR	None				33.3091	33.3091									TRUE	0.524428	TRUE	3	27	73.758				N	N	N		H5	Sample 89	hNeil3	UNKNOWN	SYBR	None
	90	H-06	O-11	RN000036C0	CU0000006131	CU	CU0000006131	Endometrium	IV		H6	Sample 90	hNeil3	UNKNOWN	SYBR	None				31.8943	31.8943									TRUE	0.524428	TRUE	3	26	73.758				N	N	N		H6	Sample 90	hNeil3	UNKNOWN	SYBR	None
	91	H-07	O-13	RN0000363C	CI0000012691	CI	CI0000012691	Esophagus	Normal		H7	Sample 91	hNeil3	UNKNOWN	SYBR	None				34.8698	34.8698									TRUE	0.524428	TRUE	3	29	73.7508				N	N	N		H7	Sample 91	hNeil3	UNKNOWN	SYBR	None
	92	H-08	O-15	RN0000365F	CU0000011182	CU	CU0000011182	Esophagus	Normal		H8	Sample 92	hNeil3	UNKNOWN	SYBR	None				35.1181	35.1181									TRUE	0.524428	TRUE	3	29	73.7508				N	N	N		H8	Sample 92	hNeil3	UNKNOWN	SYBR	None
	93	H-09	O-17	RN0000364C	CI0000012663	CI	CI0000012663	Esophagus	Normal		H9	Sample 93	hNeil3	UNKNOWN	SYBR	None				32.1884	32.1884									TRUE	0.524428	TRUE	3	26	73.7563				N	N	N		H9	Sample 93	hNeil3	UNKNOWN	SYBR	None
	94	H-10	O-19	RN000035E7	CI0000013454	CI	CI0000013454	Esophagus	I		H10	Sample 94	hNeil3	UNKNOWN	SYBR	None				33.7777	33.7777									TRUE	0.524428	TRUE	3	28	73.7563				N	N	N		H10	Sample 94	hNeil3	UNKNOWN	SYBR	None
	95	H-11	O-21	RN0000361A	CI0000010840	CI	CI0000010840	Esophagus	I		H11	Sample 95	hNeil3	UNKNOWN	SYBR	None				32.7385	32.7385									TRUE	0.524428	TRUE	3	26	73.7582				N	N	N		H11	Sample 95	hNeil3	UNKNOWN	SYBR	None
	96	H-12	O-23	RN0000367B	CI0000017545	CI	CI0000017545	Esophagus	I		H12	Sample 96	hNeil3	UNKNOWN	SYBR	None				31.4818	31.4818									TRUE	0.524428	TRUE	3	25	73.7582				N	N	N		H12	Sample 96	hNeil3	UNKNOWN	SYBR	None
	Plate 2										Well	Sample Name	Target Name	Task	Reporter	Quencher	RQ	RQ Min	RQ Max	Cт	Cт Mean	Cт SD	ΔCт	ΔCт Mean	ΔCт SE	HK Control ΔCт Mean	HK Control ΔCт SE	ΔΔCт	ΔΔCт Mean	Automatic Ct Threshold	Ct Threshold	Automatic Baseline	Baseline Start	Baseline End	Tm1	Tm2	Tm3	Comments	NOAMP	EXPFAIL	MTP		Well	Sample Name	Target Name	Task	Reporter	Quencher	RQ
	1	A-01	A-02	RN000036A4	CI0000019170	CI	CI0000019170	Esophagus	I		A1	Sample 1	hNeil3	UNKNOWN	SYBR	None				33.2508	33.2508									FALSE	0.524	TRUE	3	27	73.9722				N	N	N		A1	Sample 1	hNeil3	UNKNOWN	SYBR	None
	2	A-02	A-04	RN000036A5	CI0000022340	CI	CI0000022340	Esophagus	I		A2	Sample 2	hNeil3	UNKNOWN	SYBR	None				32.1366	32.1366									FALSE	0.524	TRUE	3	25	73.9722				N	N	N		A2	Sample 2	hNeil3	UNKNOWN	SYBR	None
	3	A-03	A-06	RN00003590	CI0000006092	CI	CI0000006092	Esophagus	I		A3	Sample 3	hNeil3	UNKNOWN	SYBR	None				30.9939	30.9939									FALSE	0.524	TRUE	3	24	73.7486				N	N	N		A3	Sample 3	hNeil3	UNKNOWN	SYBR	None
	4	A-04	A-08	RN0000367A	CI0000015617	CI	CI0000015617	Esophagus	IIA		A4	Sample 4	hNeil3	UNKNOWN	SYBR	None				31.2295	31.2295									FALSE	0.524	TRUE	3	25	73.7486				N	N	N		A4	Sample 4	hNeil3	UNKNOWN	SYBR	None
	5	A-05	A-10	RN0000367D	CU0000016125	CU	CU0000016125	Esophagus	IIA		A5	Sample 5	hNeil3	UNKNOWN	SYBR	None				32.677	32.677									FALSE	0.524	TRUE	3	27	73.6038				N	N	N		A5	Sample 5	hNeil3	UNKNOWN	SYBR	None
	6	A-06	A-12	RN0000365D	CI0000012663	CI	CI0000012663	Esophagus	IIB		A6	Sample 6	hNeil3	UNKNOWN	SYBR	None				33.8727	33.8727									FALSE	0.524	TRUE	3	27	73.6038				N	N	N		A6	Sample 6	hNeil3	UNKNOWN	SYBR	None
	7	A-07	A-14	RN0000358F	CU0000005538	CU	CU0000005538	Esophagus	III		A7	Sample 7	hNeil3	UNKNOWN	SYBR	None				32.2596	32.2596									FALSE	0.524	TRUE	3	26	73.8937				N	N	N		A7	Sample 7	hNeil3	UNKNOWN	SYBR	None
	8	A-08	A-16	RN000035B9	CI0000015646	CI	CI0000015646	Esophagus	III		A8	Sample 8	hNeil3	UNKNOWN	SYBR	None				33.5239	33.5239									FALSE	0.524	TRUE	3	27	73.7454				N	N	N		A8	Sample 8	hNeil3	UNKNOWN	SYBR	None
	9	A-09	A-18	RN0000360A	CU0000001481	CU	CU0000001481	Esophagus	III		A9	Sample 9	hNeil3	UNKNOWN	SYBR	None				33.8416	33.8416									FALSE	0.524	TRUE	3	27	73.6015				N	N	N		A9	Sample 9	hNeil3	UNKNOWN	SYBR	None
	10	A-10	A-20	RN0000364B	CI0000012478	CI	CI0000012478	Esophagus	III		A10	Sample 10	hNeil3	UNKNOWN	SYBR	None				34.524	34.524									FALSE	0.524	TRUE	3	28	73.6015				N	N	N		A10	Sample 10	hNeil3	UNKNOWN	SYBR	None
	11	A-11	A-22	RN0000364E	CU0000006780	CU	CU0000006780	Esophagus	III		A11	Sample 11	hNeil3	UNKNOWN	SYBR	None				32.2504	32.2504									FALSE	0.524	TRUE	3	26	73.7501				N	N	N		A11	Sample 11	hNeil3	UNKNOWN	SYBR	None
	12	A-12	A-24	RN0000367C	CU0000011781	CU	CU0000011781	Esophagus	III		A12	Sample 12	hNeil3	UNKNOWN	SYBR	None				31.642	31.642									FALSE	0.524	TRUE	3	26	73.7501				N	N	N		A12	Sample 12	hNeil3	UNKNOWN	SYBR	None
	13	B-01	C-02	RN0000365C	CI0000009613	CI	CI0000009613	Esophagus	IV		B1	Sample 13	hNeil3	UNKNOWN	SYBR	None				36.923	36.923									FALSE	0.524	TRUE	3	30	73.6741				N	N	N		B1	Sample 13	hNeil3	UNKNOWN	SYBR	None
	14	B-02	C-04	RN000035C4	CI0000000138	CI	CI0000000138	Esophagus	IV		B2	Sample 14	hNeil3	UNKNOWN	SYBR	None				34.4874	34.4874									FALSE	0.524	TRUE	3	28	73.8231				N	N	N		B2	Sample 14	hNeil3	UNKNOWN	SYBR	None
	15	B-03	C-06	RN00003595	CI0000005086	CI	CI0000005086	Gastroesophageal	I		B3	Sample 15	hNeil3	UNKNOWN	SYBR	None				35.5542	35.5542									FALSE	0.524	TRUE	3	29	73.6004				N	N	N		B3	Sample 15	hNeil3	UNKNOWN	SYBR	None
	16	B-04	C-08	RN00003591	CI0000006887	CI	CI0000006887	Gastroesophageal	IIA		B4	Sample 16	hNeil3	UNKNOWN	SYBR	None				32.5163	32.5163									FALSE	0.524	TRUE	3	26	73.7486				N	N	N		B4	Sample 16	hNeil3	UNKNOWN	SYBR	None
	17	B-05	C-10	RN0000360B	CU0000005137	CU	CU0000005137	Gastroesophageal	III		B5	Sample 17	hNeil3	UNKNOWN	SYBR	None				33.5699	33.5699									FALSE	0.524	TRUE	3	27	73.6038				N	N	N		B5	Sample 17	hNeil3	UNKNOWN	SYBR	None
	18	B-06	C-12	RN0000361C	CU0000006823	CU	CU0000006823	Kidney	Normal		B6	Sample 18	hNeil3	UNKNOWN	SYBR	None				38.0613	38.0613									FALSE	0.524	TRUE	3	32	73.4556				N	N	N		B6	Sample 18	hNeil3	UNKNOWN	SYBR	None
	19	B-07	C-14	RN0000361E	CU0000006090	CU	CU0000006090	Kidney	Normal		B7	Sample 19	hNeil3	UNKNOWN	SYBR	None				Undetermined										FALSE	0.524	TRUE	3	44	92.7257	83.8287	68.5555		Y	Y	Y		B7	Sample 19	hNeil3	UNKNOWN	SYBR	None
	20	B-08	C-16	RN000035D7	CI0000008274	CI	CI0000008274	Kidney	Normal		B8	Sample 20	hNeil3	UNKNOWN	SYBR	None				Undetermined										FALSE	0.524	TRUE	3	44	91.3912	87.8324			Y	Y	Y		B8	Sample 20	hNeil3	UNKNOWN	SYBR	None
	21	B-09	C-18	RN00003602	CI0000005877	CI	CI0000005877	Kidney	Normal		B9	Sample 21	hNeil3	UNKNOWN	SYBR	None				36.7936	36.7936									FALSE	0.524	TRUE	3	31	73.6015				N	N	N		B9	Sample 21	hNeil3	UNKNOWN	SYBR	None
	22	B-10	C-20	RN00003620	CU0000012830	CU	CU0000012830	Kidney	Normal		B10	Sample 22	hNeil3	UNKNOWN	SYBR	None				36.9289	36.9289									FALSE	0.524	TRUE	3	30	73.6015				N	N	N		B10	Sample 22	hNeil3	UNKNOWN	SYBR	None
	23	B-11	C-22	RN00003605	CU0000001979	CU	CU0000001979	Kidney	I		B11	Sample 23	hNeil3	UNKNOWN	SYBR	None				34.7715	34.7715									FALSE	0.524	TRUE	3	29	73.6019				N	N	N		B11	Sample 23	hNeil3	UNKNOWN	SYBR	None
	24	B-12	C-24	RN0000361D	CU0000006869	CU	CU0000006869	Kidney	I		B12	Sample 24	hNeil3	UNKNOWN	SYBR	None				33.7341	33.7341									FALSE	0.524	TRUE	3	28	73.7501				N	N	N		B12	Sample 24	hNeil3	UNKNOWN	SYBR	None
	25	C-01	E-02	RN0000361F	CU0000006757	CU	CU0000006757	Kidney	I		C1	Sample 25	hNeil3	UNKNOWN	SYBR	None				35.0338	35.0338									FALSE	0.524	TRUE	3	29	73.8231				N	N	N		C1	Sample 25	hNeil3	UNKNOWN	SYBR	None
	26	C-02	E-04	RN00003623	CU0000006835	CU	CU0000006835	Kidney	I		C2	Sample 26	hNeil3	UNKNOWN	SYBR	None				36.061	36.061									FALSE	0.524	TRUE	3	29	73.6741				N	N	N		C2	Sample 26	hNeil3	UNKNOWN	SYBR	None
	27	C-03	E-06	RN00003624	CU0000006915	CU	CU0000006915	Kidney	I		C3	Sample 27	hNeil3	UNKNOWN	SYBR	None				36.2961	36.2961									FALSE	0.524	TRUE	3	30	73.6004				N	N	N		C3	Sample 27	hNeil3	UNKNOWN	SYBR	None
	28	C-04	E-08	RN000035A6	CU0000006505	CU	CU0000006505	Kidney	I		C4	Sample 28	hNeil3	UNKNOWN	SYBR	None				34.9158	34.9158									FALSE	0.524	TRUE	3	29	73.7486				N	N	N		C4	Sample 28	hNeil3	UNKNOWN	SYBR	None
	29	C-05	E-10	RN000035F4	CU0000011020	CU	CU0000011020	Kidney	II		C5	Sample 29	hNeil3	UNKNOWN	SYBR	None				35.4733	35.4733									FALSE	0.524	TRUE	3	29	73.4556				N	N	N		C5	Sample 29	hNeil3	UNKNOWN	SYBR	None
	30	C-06	E-12	RN00003603	CU0000000999	CU	CU0000000999	Kidney	II		C6	Sample 30	hNeil3	UNKNOWN	SYBR	None				32.9132	32.9132									FALSE	0.524	TRUE	3	27	73.6038				N	N	N		C6	Sample 30	hNeil3	UNKNOWN	SYBR	None
	31	C-07	E-14	RN00003610	CU0000000735	CU	CU0000000735	Kidney	II		C7	Sample 31	hNeil3	UNKNOWN	SYBR	None				34.4656	34.4656									FALSE	0.524	TRUE	3	28	73.7454				N	N	N		C7	Sample 31	hNeil3	UNKNOWN	SYBR	None
	32	C-08	E-16	RN00003616	CI0000009991	CI	CI0000009991	Kidney	II		C8	Sample 32	hNeil3	UNKNOWN	SYBR	None				37.662	37.662									FALSE	0.524	TRUE	3	31	73.4489				N	N	N		C8	Sample 32	hNeil3	UNKNOWN	SYBR	None
	33	C-09	E-18	RN000035BA	CI0000006155	CI	CI0000006155	Kidney	III		C9	Sample 33	hNeil3	UNKNOWN	SYBR	None				31.9235	31.9235									FALSE	0.524	TRUE	3	25	73.7497				N	N	N		C9	Sample 33	hNeil3	UNKNOWN	SYBR	None
	34	C-10	E-20	RN00003621	CU0000005851	CU	CU0000005851	Kidney	III		C10	Sample 34	hNeil3	UNKNOWN	SYBR	None				33.4963	33.4963									FALSE	0.524	TRUE	3	27	73.6015				N	N	N		C10	Sample 34	hNeil3	UNKNOWN	SYBR	None
	35	C-11	E-22	RN00003622	CU0000009324	CU	CU0000009324	Kidney	IV		C11	Sample 35	hNeil3	UNKNOWN	SYBR	None				31.809	31.809									FALSE	0.524	TRUE	3	25	73.7501				N	N	N		C11	Sample 35	hNeil3	UNKNOWN	SYBR	None
	36	C-12	E-24	RN00003558	CI0000007461	CI	CI0000007461	Kidney	NR		C12	Sample 36	hNeil3	UNKNOWN	SYBR	None				36.6169	36.6169									FALSE	0.524	TRUE	3	30	73.6019				N	N	N		C12	Sample 36	hNeil3	UNKNOWN	SYBR	None
	37	D-01	G-02	RN00003619	CI0000010030	CI	CI0000010030	Kidney	NR		D1	Sample 37	hNeil3	UNKNOWN	SYBR	None				Undetermined										FALSE	0.524	TRUE	3	44	61.4503				N	Y	N		D1	Sample 37	hNeil3	UNKNOWN	SYBR	None
	38	D-02	G-04	RN00003604	CU0000001159	CU	CU0000001159	Kidney	NR		D2	Sample 38	hNeil3	UNKNOWN	SYBR	None				37.1321	37.1321									FALSE	0.524	TRUE	3	31	73.6741				N	N	N		D2	Sample 38	hNeil3	UNKNOWN	SYBR	None
	39	D-03	G-06	RN00003645	CI0000013534	CI	CI0000013534	Kidney	NR		D3	Sample 39	hNeil3	UNKNOWN	SYBR	None				37.7296	37.7296									FALSE	0.524	TRUE	3	31	73.7486				N	N	N		D3	Sample 39	hNeil3	UNKNOWN	SYBR	None
	40	D-04	G-08	RN00003644	CI0000010656	CI	CI0000010656	Kidney	NR		D4	Sample 40	hNeil3	UNKNOWN	SYBR	None				Undetermined										FALSE	0.524	TRUE	3	44	61.7392				Y	Y	N		D4	Sample 40	hNeil3	UNKNOWN	SYBR	None
	41	D-05	G-10	RN00003647	CI0000008358	CI	CI0000008358	Liver	Normal		D5	Sample 41	hNeil3	UNKNOWN	SYBR	None				Undetermined										FALSE	0.524	TRUE	3	40	72.4179				N	N	N		D5	Sample 41	hNeil3	UNKNOWN	SYBR	None
	42	D-06	G-12	RN0000366F	CI0000010635	CI	CI0000010635	Liver	Normal		D6	Sample 42	hNeil3	UNKNOWN	SYBR	None				35.5773	35.5773									FALSE	0.524	TRUE	3	29	73.6038				N	N	N		D6	Sample 42	hNeil3	UNKNOWN	SYBR	None
	43	D-07	G-14	RN00003671	CI0000013186	CI	CI0000013186	Liver	Normal		D7	Sample 43	hNeil3	UNKNOWN	SYBR	None				Undetermined										FALSE	0.524	TRUE	3	40	61.5862				N	N	N		D7	Sample 43	hNeil3	UNKNOWN	SYBR	None
	44	D-08	G-16	RN00003676	CI0000019288	CI	CI0000019288	Liver	I		D8	Sample 44	hNeil3	UNKNOWN	SYBR	None				36.1373	36.1373									FALSE	0.524	TRUE	3	30	73.5971				N	N	N		D8	Sample 44	hNeil3	UNKNOWN	SYBR	None
	45	D-09	G-18	RN00003636	CU0000012132	CU	CU0000012132	Liver	I		D9	Sample 45	hNeil3	UNKNOWN	SYBR	None				32.9873	32.9873									FALSE	0.524	TRUE	3	27	73.6015				N	N	N		D9	Sample 45	hNeil3	UNKNOWN	SYBR	None
	46	D-10	G-20	RN000036AB	CI0000021880	CI	CI0000021880	Liver	I		D10	Sample 46	hNeil3	UNKNOWN	SYBR	None				34.5724	34.5724									FALSE	0.524	TRUE	3	28	73.6015				N	N	N		D10	Sample 46	hNeil3	UNKNOWN	SYBR	None
	47	D-11	G-22	RN0000359E	CI0000006932	CI	CI0000006932	Liver	I		D11	Sample 47	hNeil3	UNKNOWN	SYBR	None				33.6516	33.6516									FALSE	0.524	TRUE	3	27	73.7501				N	N	N		D11	Sample 47	hNeil3	UNKNOWN	SYBR	None
	48	D-12	G-24	RN000036AA	CI0000006932	CI	CI0000006932	Liver	I		D12	Sample 48	hNeil3	UNKNOWN	SYBR	None				35.2441	35.2441									FALSE	0.524	TRUE	3	29	73.6019				N	N	N		D12	Sample 48	hNeil3	UNKNOWN	SYBR	None
	49	E-01	I-02	RN00003677	CI0000019939	CI	CI0000019939	Liver	II		E1	Sample 49	hNeil3	UNKNOWN	SYBR	None				34.9155	34.9155									FALSE	0.524	TRUE	3	29	73.8231				N	N	N		E1	Sample 49	hNeil3	UNKNOWN	SYBR	None
	50	E-02	I-04	RN000035AD	CU0000005407	CU	CU0000005407	Liver	II		E2	Sample 50	hNeil3	UNKNOWN	SYBR	None				31.5844	31.5844									FALSE	0.524	TRUE	3	25	73.8231				N	N	N		E2	Sample 50	hNeil3	UNKNOWN	SYBR	None
	51	E-03	I-06	RN000035AE	CU0000006675	CU	CU0000006675	Liver	II		E3	Sample 51	hNeil3	UNKNOWN	SYBR	None				31.5778	31.5778									FALSE	0.524	TRUE	3	25	73.8969				N	N	N		E3	Sample 51	hNeil3	UNKNOWN	SYBR	None
	52	E-04	I-08	RN000035FC	CU0000006841	CU	CU0000006841	Liver	II		E4	Sample 52	hNeil3	UNKNOWN	SYBR	None				31.6754	31.6754									FALSE	0.524	TRUE	3	25	73.7486				N	N	N		E4	Sample 52	hNeil3	UNKNOWN	SYBR	None
	53	E-05	I-10	RN00003675	CI0000019267	CI	CI0000019267	Liver	IIIA		E5	Sample 53	hNeil3	UNKNOWN	SYBR	None				34.0277	34.0277									FALSE	0.524	TRUE	3	28	73.6038				N	N	N		E5	Sample 53	hNeil3	UNKNOWN	SYBR	None
	54	E-06	I-12	RN00003579	CU0000001197	CU	CU0000001197	Liver	IIIA		E6	Sample 54	hNeil3	UNKNOWN	SYBR	None				34.6342	34.6342									FALSE	0.524	TRUE	3	28	73.4556				N	N	N		E6	Sample 54	hNeil3	UNKNOWN	SYBR	None
	55	E-07	I-14	RN00003585	CU0000001046	CU	CU0000001046	Liver	IIIA		E7	Sample 55	hNeil3	UNKNOWN	SYBR	None				34.6856	34.6856									FALSE	0.524	TRUE	3	28	73.5971				N	N	N		E7	Sample 55	hNeil3	UNKNOWN	SYBR	None
	56	E-08	I-16	RN000035E1	CU0000000996	CU	CU0000000996	Liver	IIIA		E8	Sample 56	hNeil3	UNKNOWN	SYBR	None				34.533	34.533									FALSE	0.524	TRUE	3	28	73.5971				N	N	N		E8	Sample 56	hNeil3	UNKNOWN	SYBR	None
	57	E-09	I-18	RN00003678	CI0000020838	CI	CI0000020838	Liver	IV		E9	Sample 57	hNeil3	UNKNOWN	SYBR	None				33.4951	33.4951									FALSE	0.524	TRUE	3	27	73.6015				N	N	N		E9	Sample 57	hNeil3	UNKNOWN	SYBR	None
	58	E-10	I-20	RN00003680	CU0000005758	CU	CU0000005758	Liver	NR		E10	Sample 58	hNeil3	UNKNOWN	SYBR	None				36.0251	36.0251									FALSE	0.524	TRUE	3	30	73.6015				N	N	N		E10	Sample 58	hNeil3	UNKNOWN	SYBR	None
	59	E-11	I-22	RN000036AC	CU0000000437	CU	CU0000000437	Liver	NR		E11	Sample 59	hNeil3	UNKNOWN	SYBR	None				36.6153	36.6153									FALSE	0.524	TRUE	3	30	73.6019				N	N	N		E11	Sample 59	hNeil3	UNKNOWN	SYBR	None
	60	E-12	I-24	RN000036AD	CU0000006881	CU	CU0000006881	Liver	NR		E12	Sample 60	hNeil3	UNKNOWN	SYBR	None				38.1583	38.1583									FALSE	0.524	TRUE	3	32	73.6019				N	N	N		E12	Sample 60	hNeil3	UNKNOWN	SYBR	None
	61	F-01	K-02	RN000035BE	CU0000005462	CU	CU0000005462	Lung	Normal		F1	Sample 61	hNeil3	UNKNOWN	SYBR	None				36.1726	36.1726									FALSE	0.524	TRUE	3	30	73.8231				N	N	N		F1	Sample 61	hNeil3	UNKNOWN	SYBR	None
	62	F-02	K-04	RN00003596	CU0000005278	CU	CU0000005278	Lung	Normal		F2	Sample 62	hNeil3	UNKNOWN	SYBR	None				35.2658	35.2658									FALSE	0.524	TRUE	3	29	73.8231				N	N	N		F2	Sample 62	hNeil3	UNKNOWN	SYBR	None
	63	F-03	K-06	RN00003609	CU0000005728	CU	CU0000005728	Lung	Normal		F3	Sample 63	hNeil3	UNKNOWN	SYBR	None				36.2494	36.2494									FALSE	0.524	TRUE	3	30	73.7486				N	N	N		F3	Sample 63	hNeil3	UNKNOWN	SYBR	None
	64	F-04	K-08	RN000035D6	CI0000007463	CI	CI0000007463	Lung	Normal		F4	Sample 64	hNeil3	UNKNOWN	SYBR	None				36.6029	36.6029									FALSE	0.524	TRUE	3	30	73.6004				N	N	N		F4	Sample 64	hNeil3	UNKNOWN	SYBR	None
	65	F-05	K-10	RN00003572	CI0000000242	CI	CI0000000242	Lung	IA		F5	Sample 65	hNeil3	UNKNOWN	SYBR	None				36.2147	36.2147									FALSE	0.524	TRUE	3	30	73.6038				N	N	N		F5	Sample 65	hNeil3	UNKNOWN	SYBR	None
	66	F-06	K-12	RN000035DA	CI0000006828	CI	CI0000006828	Lung	IA		F6	Sample 66	hNeil3	UNKNOWN	SYBR	None				32.9839	32.9839									FALSE	0.524	TRUE	3	26	73.6038				N	N	N		F6	Sample 66	hNeil3	UNKNOWN	SYBR	None
	67	F-07	K-14	RN000035EA	CI0000008348	CI	CI0000008348	Lung	IB		F7	Sample 67	hNeil3	UNKNOWN	SYBR	None				31.1152	31.1152									FALSE	0.524	TRUE	3	25	73.7454				N	N	N		F7	Sample 67	hNeil3	UNKNOWN	SYBR	None
	68	F-08	K-16	RN00003615	CI0000009937	CI	CI0000009937	Lung	IB		F8	Sample 68	hNeil3	UNKNOWN	SYBR	None				31.3994	31.3994									FALSE	0.524	TRUE	3	25	73.7454				N	N	N		F8	Sample 68	hNeil3	UNKNOWN	SYBR	None
	69	F-09	K-18	RN00003625	CI0000013164	CI	CI0000013164	Lung	IB		F9	Sample 69	hNeil3	UNKNOWN	SYBR	None				31.8248	31.8248									FALSE	0.524	TRUE	3	26	73.7497				N	N	N		F9	Sample 69	hNeil3	UNKNOWN	SYBR	None
	70	F-10	K-20	RN00003650	CI0000008641	CI	CI0000008641	Lung	IB		F10	Sample 70	hNeil3	UNKNOWN	SYBR	None				32.0952	32.0952									FALSE	0.524	TRUE	3	25	73.7497				N	N	N		F10	Sample 70	hNeil3	UNKNOWN	SYBR	None
	71	F-11	K-22	RN000035E9	CI0000008206	CI	CI0000008206	Lung	IB		F11	Sample 71	hNeil3	UNKNOWN	SYBR	None				32.4342	32.4342									FALSE	0.524	TRUE	3	26	73.7501				N	N	N		F11	Sample 71	hNeil3	UNKNOWN	SYBR	None
	72	F-12	K-24	RN000036DE	CI0000007205	CI	CI0000007205	Lung	IIB		F12	Sample 72	hNeil3	UNKNOWN	SYBR	None				32.7734	32.7734									FALSE	0.524	TRUE	3	27	73.7501				N	N	N		F12	Sample 72	hNeil3	UNKNOWN	SYBR	None
	73	G-01	M-02	RN000035CB	CI0000007239	CI	CI0000007239	Lung	IIB		G1	Sample 73	hNeil3	UNKNOWN	SYBR	None				34.987	34.987									FALSE	0.524	TRUE	3	28	73.8231				N	N	N		G1	Sample 73	hNeil3	UNKNOWN	SYBR	None
	74	G-02	M-04	RN00003663	CI0000015115	CI	CI0000015115	Lung	IIB		G2	Sample 74	hNeil3	UNKNOWN	SYBR	None				32.4024	32.4024									FALSE	0.524	TRUE	3	29	73.9722				N	N	N		G2	Sample 74	hNeil3	UNKNOWN	SYBR	None
	75	G-03	M-06	RN000035B8	CI0000007205	CI	CI0000007205	Lung	IIB		G3	Sample 75	hNeil3	UNKNOWN	SYBR	None				34.3074	34.3074									FALSE	0.524	TRUE	3	28	73.8969				N	N	N		G3	Sample 75	hNeil3	UNKNOWN	SYBR	None
	76	G-04	M-08	RN000036DF	CI0000017566	CI	CI0000017566	Lung	IIB		G4	Sample 76	hNeil3	UNKNOWN	SYBR	None				31.4287	31.4287									FALSE	0.524	TRUE	3	25	73.8969				N	N	N		G4	Sample 76	hNeil3	UNKNOWN	SYBR	None
	77	G-05	M-10	RN0000368B	CI0000018996	CI	CI0000018996	Lung	IIB		G5	Sample 77	hNeil3	UNKNOWN	SYBR	None				35.223	35.223									FALSE	0.524	TRUE	3	29	73.6038				N	N	N		G5	Sample 77	hNeil3	UNKNOWN	SYBR	None
	78	G-06	M-12	RN000036E0	CI0000019863	CI	CI0000019863	Lung	IIB		G6	Sample 78	hNeil3	UNKNOWN	SYBR	None				31.577	31.577									FALSE	0.524	TRUE	3	25	73.752				N	N	N		G6	Sample 78	hNeil3	UNKNOWN	SYBR	None
	79	G-07	M-14	RN000035A5	CI0000000305	CI	CI0000000305	Lung	IIIA		G7	Sample 79	hNeil3	UNKNOWN	SYBR	None				31.1888	31.1888									FALSE	0.524	TRUE	3	25	73.7454				N	N	N		G7	Sample 79	hNeil3	UNKNOWN	SYBR	None
	80	G-08	M-16	RN000035DB	CI0000007518	CI	CI0000007518	Lung	IIIA		G8	Sample 80	hNeil3	UNKNOWN	SYBR	None				29.0093	29.0093									FALSE	0.524	TRUE	3	23	73.7454				N	N	N		G8	Sample 80	hNeil3	UNKNOWN	SYBR	None
	81	G-09	M-18	RN000035A4	CI0000016555	CI	CI0000016555	Lung	IV		G9	Sample 81	hNeil3	UNKNOWN	SYBR	None				33.7463	33.7463									FALSE	0.524	TRUE	3	27	73.7497				N	N	N		G9	Sample 81	hNeil3	UNKNOWN	SYBR	None
	82	G-10	M-20	RN000035CA	CI0000005508	CI	CI0000005508	Lung	NR		G10	Sample 82	hNeil3	UNKNOWN	SYBR	None				31.7221	31.7221									FALSE	0.524	TRUE	3	25	73.7497				N	N	N		G10	Sample 82	hNeil3	UNKNOWN	SYBR	None
	83	G-11	M-22	RN00003614	CI0000009707	CI	CI0000009707	Lung	NR		G11	Sample 83	hNeil3	UNKNOWN	SYBR	None				36.5805	36.5805									FALSE	0.524	TRUE	3	30	73.6019				N	N	N		G11	Sample 83	hNeil3	UNKNOWN	SYBR	None
	84	G-12	M-24	RN000035FB	CU0000006833	CU	CU0000006833	Lymph node	Normal		G12	Sample 84	hNeil3	UNKNOWN	SYBR	None				34.5925	34.5925									FALSE	0.524	TRUE	3	28	73.6019				N	N	N		G12	Sample 84	hNeil3	UNKNOWN	SYBR	None
	85	H-01	O-02	RN00003588	CU0000006559	CU	CU0000006559	Lymph node	Normal		H1	Sample 85	hNeil3	UNKNOWN	SYBR	None				33.5375	33.5375									FALSE	0.524	TRUE	3	27	73.9722				N	N	N		H1	Sample 85	hNeil3	UNKNOWN	SYBR	None
	86	H-02	O-04	RN000035FE	CU0000010518	CU	CU0000010518	Lymph node	Normal		H2	Sample 86	hNeil3	UNKNOWN	SYBR	None				32.8404	32.8404									FALSE	0.524	TRUE	3	27	73.9722				N	N	N		H2	Sample 86	hNeil3	UNKNOWN	SYBR	None
	87	H-03	O-06	RN00003568	CU0000000803	CU	CU0000000803	Lymphoid tissue	I		H3	Sample 87	hNeil3	UNKNOWN	SYBR	None				32.1345	32.1345									FALSE	0.524	TRUE	3	26	73.8969				N	N	N		H3	Sample 87	hNeil3	UNKNOWN	SYBR	None
	88	H-04	O-08	RN000035D4	CU0000011416	CU	CU0000011416	Lymphoid tissue	I		H4	Sample 88	hNeil3	UNKNOWN	SYBR	None				28.5564	28.5564									FALSE	0.524	TRUE	3	22	74.0452				N	N	N		H4	Sample 88	hNeil3	UNKNOWN	SYBR	None
	89	H-05	O-10	RN00003600	CU0000006235	CU	CU0000006235	Lymphoid tissue	I		H5	Sample 89	hNeil3	UNKNOWN	SYBR	None				31.6143	31.6143									FALSE	0.524	TRUE	3	25	73.752				N	N	N		H5	Sample 89	hNeil3	UNKNOWN	SYBR	None
	90	H-06	O-12	RN00003637	CU0000012829	CU	CU0000012829	Lymphoid tissue	I		H6	Sample 90	hNeil3	UNKNOWN	SYBR	None				32.1834	32.1834									FALSE	0.524	TRUE	3	26	73.752				N	N	N		H6	Sample 90	hNeil3	UNKNOWN	SYBR	None
	91	H-07	O-14	RN00003640	CU0000005271	CU	CU0000005271	Lymphoid tissue	I		H7	Sample 91	hNeil3	UNKNOWN	SYBR	None				31.7778	31.7778									FALSE	0.524	TRUE	3	25	73.8937				N	N	N		H7	Sample 91	hNeil3	UNKNOWN	SYBR	None
	92	H-08	O-16	RN000035EF	CU0000011440	CU	CU0000011440	Lymphoid tissue	I		H8	Sample 92	hNeil3	UNKNOWN	SYBR	None				33.3931	33.3931									FALSE	0.524	TRUE	3	27	73.7454				N	N	N		H8	Sample 92	hNeil3	UNKNOWN	SYBR	None
	93	H-09	O-18	RN00003692	CU0000005013	CU	CU0000005013	Lymphoid tissue	I		H9	Sample 93	hNeil3	UNKNOWN	SYBR	None				32.7214	32.7214									FALSE	0.524	TRUE	3	27	73.7497				N	N	N		H9	Sample 93	hNeil3	UNKNOWN	SYBR	None
	94	H-10	O-20	RN0000357D	CI7000000111	CI	CI7000000111	Lymphoid tissue	I		H10	Sample 94	hNeil3	UNKNOWN	SYBR	None				32.8952	32.8952									FALSE	0.524	TRUE	3	26	73.7497				N	N	N		H10	Sample 94	hNeil3	UNKNOWN	SYBR	None
	95	H-11	O-22	RN000035A9	CU0000005013	CU	CU0000005013	Lymphoid tissue	I		H11	Sample 95	hNeil3	UNKNOWN	SYBR	None				30.799	30.799									FALSE	0.524	TRUE	3	25	73.8983				N	N	N		H11	Sample 95	hNeil3	UNKNOWN	SYBR	None
	96	H-12	O-24	RN000035CC	CU0000006612	CU	CU0000006612	Lymphoid tissue	I		H12	Sample 96	hNeil3	UNKNOWN	SYBR	None				31.8248	31.8248									FALSE	0.524	TRUE	3	26	73.7501				N	N	N		H12	Sample 96	hNeil3	UNKNOWN	SYBR	None
	Plate 3										Well	Sample Name	Target Name	Task	Reporter	Quencher	RQ	RQ Min	RQ Max	Cт	Cт Mean	Cт SD	ΔCт	ΔCт Mean	ΔCт SE	HK Control ΔCт Mean	HK Control ΔCт SE	ΔΔCт	ΔΔCт Mean	Automatic Ct Threshold	Ct Threshold	Automatic Baseline	Baseline Start	Baseline End	Tm1	Tm2	Tm3	Comments					Well	Sample Name	Target Name	Task	Reporter	Quencher	RQ
	1	A-01	B-01	RN000035EC	CU0000011011	CU	CU0000011011	Lymphoid tissue	I		A1	Sample 1	hNeil3	UNKNOWN	SYBR	None				33.7114	33.7114									FALSE	0.524	TRUE	3	27	73.8272								A1	Sample 1	hNeil3	UNKNOWN	SYBR	None
	2	A-02	B-03	RN000035F0	CU0000011479	CU	CU0000011479	Lymphoid tissue	I		A2	Sample 2	hNeil3	UNKNOWN	SYBR	None				33.6743	33.6743									FALSE	0.524	TRUE	3	28	73.8272								A2	Sample 2	hNeil3	UNKNOWN	SYBR	None
	3	A-03	B-05	RN000035F2	CU0000011519	CU	CU0000011519	Lymphoid tissue	I		A3	Sample 3	hNeil3	UNKNOWN	SYBR	None				32.3246	32.3246									FALSE	0.524	TRUE	3	26	73.7495								A3	Sample 3	hNeil3	UNKNOWN	SYBR	None
	4	A-04	B-07	RN00003699	CU0000014803	CU	CU0000014803	Lymphoid tissue	I		A4	Sample 4	hNeil3	UNKNOWN	SYBR	None				32.7546	32.7546									FALSE	0.524	TRUE	3	27	73.7495								A4	Sample 4	hNeil3	UNKNOWN	SYBR	None
	5	A-05	B-09	RN000035EE	CU0000011417	CU	CU0000011417	Lymphoid tissue	I		A5	Sample 5	hNeil3	UNKNOWN	SYBR	None				32.4541	32.4541									FALSE	0.524	TRUE	3	26	73.6082								A5	Sample 5	hNeil3	UNKNOWN	SYBR	None
	6	A-06	B-11	RN00003643	CI0000009837	CI	CI0000009837	Lymphoid tissue	IE		A6	Sample 6	hNeil3	UNKNOWN	SYBR	None				31.6415	31.6415									FALSE	0.524	TRUE	3	25	73.6082								A6	Sample 6	hNeil3	UNKNOWN	SYBR	None
	7	A-07	B-13	RN0000354B	CU0000000011	CU	CU0000000011	Lymphoid tissue	IE		A7	Sample 7	hNeil3	UNKNOWN	SYBR	None				34.1704	34.1704									FALSE	0.524	TRUE	3	28	73.7469								A7	Sample 7	hNeil3	UNKNOWN	SYBR	None
	8	A-08	B-15	RN000035ED	CU0000011130	CU	CU0000011130	Lymphoid tissue	IE		A8	Sample 8	hNeil3	UNKNOWN	SYBR	None				32.3353	32.3353									FALSE	0.524	TRUE	3	26	73.7469								A8	Sample 8	hNeil3	UNKNOWN	SYBR	None
	9	A-09	B-17	RN00003613	CU0000012810	CU	CU0000012810	Lymphoid tissue	IE		A9	Sample 9	hNeil3	UNKNOWN	SYBR	None				31.4922	31.4922									FALSE	0.524	TRUE	3	25	73.7546								A9	Sample 9	hNeil3	UNKNOWN	SYBR	None
	10	A-10	B-19	RN000035F9	CI0000011601	CI	CI0000011601	Lymphoid tissue	IE		A10	Sample 10	hNeil3	UNKNOWN	SYBR	None				34.3222	34.3222									FALSE	0.524	TRUE	3	28	73.6064								A10	Sample 10	hNeil3	UNKNOWN	SYBR	None
	11	A-11	B-21	RN000035F5	CU0000011432	CU	CU0000011432	Lymphoid tissue	IE		A11	Sample 11	hNeil3	UNKNOWN	SYBR	None				36.0639	36.0639									FALSE	0.524	TRUE	3	30	73.6049								A11	Sample 11	hNeil3	UNKNOWN	SYBR	None
	12	A-12	B-23	RN000035F7	CI0000009039	CI	CI0000009039	Lymphoid tissue	IE		A12	Sample 12	hNeil3	UNKNOWN	SYBR	None				32.917	32.917									FALSE	0.524	TRUE	3	27	73.7531								A12	Sample 12	hNeil3	UNKNOWN	SYBR	None
	13	B-01	D-01	RN00003618	CI0000010026	CI	CI0000010026	Lymphoid tissue	IIE		B1	Sample 13	hNeil3	UNKNOWN	SYBR	None				32.2803	32.2803									FALSE	0.524	TRUE	3	26	73.8272								B1	Sample 13	hNeil3	UNKNOWN	SYBR	None
	14	B-02	D-03	RN00003566	CU0000000164	CU	CU0000000164	Lymphoid tissue	IIE		B2	Sample 14	hNeil3	UNKNOWN	SYBR	None				30.7041	30.7041									FALSE	0.524	TRUE	3	24	73.8272								B2	Sample 14	hNeil3	UNKNOWN	SYBR	None
	15	B-03	D-05	RN000035FA	CU0000006554	CU	CU0000006554	Lymphoid tissue	IIE		B3	Sample 15	hNeil3	UNKNOWN	SYBR	None				35.5169	35.5169									FALSE	0.524	TRUE	3	30	73.6012								B3	Sample 15	hNeil3	UNKNOWN	SYBR	None
	16	B-04	D-07	RN00003638	CU0000014059	CU	CU0000014059	Lymphoid tissue	III		B4	Sample 16	hNeil3	UNKNOWN	SYBR	None				32.923	32.923									FALSE	0.524	TRUE	3	27	73.7495								B4	Sample 16	hNeil3	UNKNOWN	SYBR	None
	17	B-05	D-09	RN000035A0	CU0000005107	CU	CU0000005107	Lymphoid tissue	IV		B5	Sample 17	hNeil3	UNKNOWN	SYBR	None				32.0273	32.0273									FALSE	0.524	TRUE	3	26	73.6082								B5	Sample 17	hNeil3	UNKNOWN	SYBR	None
	18	B-06	D-11	RN000035AA	CU0000005828	CU	CU0000005828	Lymphoid tissue	IV		B6	Sample 18	hNeil3	UNKNOWN	SYBR	None				31.5646	31.5646									FALSE	0.524	TRUE	3	25	73.6082								B6	Sample 18	hNeil3	UNKNOWN	SYBR	None
	19	B-07	D-13	RN000035BB	CU0000005828	CU	CU0000005828	Lymphoid tissue	IV		B7	Sample 19	hNeil3	UNKNOWN	SYBR	None				30.5908	30.5908									FALSE	0.524	TRUE	3	24	73.7469								B7	Sample 19	hNeil3	UNKNOWN	SYBR	None
	20	B-08	D-15	RN000035EB	CU0000006870	CU	CU0000006870	Lymphoid tissue	IV		B8	Sample 20	hNeil3	UNKNOWN	SYBR	None				30.2944	30.2944									FALSE	0.524	TRUE	3	24	73.7469								B8	Sample 20	hNeil3	UNKNOWN	SYBR	None
	21	B-09	D-17	RN0000355B	CU0000000045	CU	CU0000000045	Lymphoid tissue	IV		B9	Sample 21	hNeil3	UNKNOWN	SYBR	None				33.7089	33.7089									FALSE	0.524	TRUE	3	28	73.6064								B9	Sample 21	hNeil3	UNKNOWN	SYBR	None
	22	B-10	D-19	RN000035D1	CU0000005877	CU	CU0000005877	Lymphoid tissue	IV		B10	Sample 22	hNeil3	UNKNOWN	SYBR	None				33.6475	33.6475									FALSE	0.524	TRUE	3	27	73.6064								B10	Sample 22	hNeil3	UNKNOWN	SYBR	None
	23	B-11	D-21	RN000035CD	CU0000006801	CU	CU0000006801	Lymphoid tissue	IV		B11	Sample 23	hNeil3	UNKNOWN	SYBR	None				33.1603	33.1603									FALSE	0.524	TRUE	3	27	73.7531								B11	Sample 23	hNeil3	UNKNOWN	SYBR	None
	24	B-12	D-23	RN000035B3	CI0000008939	CI	CI0000008939	Lymphoid tissue	NR		B12	Sample 24	hNeil3	UNKNOWN	SYBR	None				34.9753	34.9753									FALSE	0.524	TRUE	3	29	73.6049								B12	Sample 24	hNeil3	UNKNOWN	SYBR	None
	25	C-01	F-01	RN000035DD	CI0000008705	CI	CI0000008705	Ovary	Normal		C1	Sample 25	hNeil3	UNKNOWN	SYBR	None				33.6034	33.6034									FALSE	0.524	TRUE	3	27	73.8272								C1	Sample 25	hNeil3	UNKNOWN	SYBR	None
	26	C-02	F-03	RN0000358A	CI0000010213	CI	CI0000010213	Ovary	Normal		C2	Sample 26	hNeil3	UNKNOWN	SYBR	None				37.0652	37.0652									FALSE	0.524	TRUE	3	31	73.6781								C2	Sample 26	hNeil3	UNKNOWN	SYBR	None
	27	C-03	F-05	RN00003617	CI0000010025	CI	CI0000010025	Ovary	Normal		C3	Sample 27	hNeil3	UNKNOWN	SYBR	None				34.4392	34.4392									FALSE	0.524	TRUE	3	28	73.6012								C3	Sample 27	hNeil3	UNKNOWN	SYBR	None
	28	C-04	F-07	RN0000356E	CU0000005188	CU	CU0000005188	Ovary	IA		C4	Sample 28	hNeil3	UNKNOWN	SYBR	None				33.0698	33.0698									FALSE	0.524	TRUE	3	27	73.7495								C4	Sample 28	hNeil3	UNKNOWN	SYBR	None
	29	C-05	F-09	RN000035C8	CU0000005225	CU	CU0000005225	Ovary	IA		C5	Sample 29	hNeil3	UNKNOWN	SYBR	None				32.7224	32.7224									FALSE	0.524	TRUE	3	26	73.6082								C5	Sample 29	hNeil3	UNKNOWN	SYBR	None
	30	C-06	F-11	RN000036DA	CI0000008857	CI	CI0000008857	Ovary	IA		C6	Sample 30	hNeil3	UNKNOWN	SYBR	None				29.651	29.651									FALSE	0.524	TRUE	3	24	73.6082								C6	Sample 30	hNeil3	UNKNOWN	SYBR	None
	31	C-07	F-13	RN00003567	CI0000015414	CI	CI0000015414	Ovary	IA		C7	Sample 31	hNeil3	UNKNOWN	SYBR	None				37.6985	37.6985									FALSE	0.524	TRUE	3	31	73.4504								C7	Sample 31	hNeil3	UNKNOWN	SYBR	None
	32	C-08	F-15	RN000035D2	CI0000008501	CI	CI0000008501	Ovary	IA		C8	Sample 32	hNeil3	UNKNOWN	SYBR	None				36.1316	36.1316									FALSE	0.524	TRUE	3	30	73.5987								C8	Sample 32	hNeil3	UNKNOWN	SYBR	None
	33	C-09	F-17	RN0000360D	CI0000005625	CI	CI0000005625	Ovary	IB		C9	Sample 33	hNeil3	UNKNOWN	SYBR	None				31.4487	31.4487									FALSE	0.524	TRUE	3	25	73.6064								C9	Sample 33	hNeil3	UNKNOWN	SYBR	None
	34	C-10	F-19	RN00003646	CI0000007291	CI	CI0000007291	Ovary	IB		C10	Sample 34	hNeil3	UNKNOWN	SYBR	None				32.7736	32.7736									FALSE	0.524	TRUE	3	26	73.6064								C10	Sample 34	hNeil3	UNKNOWN	SYBR	None
	35	C-11	F-21	RN0000355D	CU0000000085	CU	CU0000000085	Ovary	IC		C11	Sample 35	hNeil3	UNKNOWN	SYBR	None				34.46	34.46									FALSE	0.524	TRUE	3	28	73.6049								C11	Sample 35	hNeil3	UNKNOWN	SYBR	None
	36	C-12	F-23	RN000035C2	CI0000005047	CI	CI0000005047	Ovary	IIB		C12	Sample 36	hNeil3	UNKNOWN	SYBR	None				31.7131	31.7131									FALSE	0.524	TRUE	3	26	73.7531								C12	Sample 36	hNeil3	UNKNOWN	SYBR	None
	37	D-01	H-01	RN000036DC	CI0000017583	CI	CI0000017583	Ovary	IIB		D1	Sample 37	hNeil3	UNKNOWN	SYBR	None				32.1292	32.1292									FALSE	0.524	TRUE	3	26	73.8272								D1	Sample 37	hNeil3	UNKNOWN	SYBR	None
	38	D-02	H-03	RN000036DD	CU0000000868	CU	CU0000000868	Ovary	IIB		D2	Sample 38	hNeil3	UNKNOWN	SYBR	None				31.2742	31.2742									FALSE	0.524	TRUE	3	25	73.8272								D2	Sample 38	hNeil3	UNKNOWN	SYBR	None
	39	D-03	H-05	RN0000356D	CU0000001081	CU	CU0000001081	Ovary	III		D3	Sample 39	hNeil3	UNKNOWN	SYBR	None				33.9919	33.9919									FALSE	0.524	TRUE	3	27	73.7495								D3	Sample 39	hNeil3	UNKNOWN	SYBR	None
	40	D-04	H-07	RN000035C3	CU0000001527	CU	CU0000001527	Ovary	III		D4	Sample 40	hNeil3	UNKNOWN	SYBR	None				32.7803	32.7803									FALSE	0.524	TRUE	3	26	73.7495								D4	Sample 40	hNeil3	UNKNOWN	SYBR	None
	41	D-05	H-09	RN0000357B	CI0000000051	CI	CI0000000051	Ovary	IIIA		D5	Sample 41	hNeil3	UNKNOWN	SYBR	None				34.9463	34.9463									FALSE	0.524	TRUE	3	29	73.6082								D5	Sample 41	hNeil3	UNKNOWN	SYBR	None
	42	D-06	H-11	RN0000360F	CU0000006911	CU	CU0000006911	Ovary	IIIA		D6	Sample 42	hNeil3	UNKNOWN	SYBR	None				36.9755	36.9755									FALSE	0.524	TRUE	3	31	73.46								D6	Sample 42	hNeil3	UNKNOWN	SYBR	None
	43	D-07	H-13	RN0000357A	CU0000011168	CU	CU0000011168	Ovary	IIIB		D7	Sample 43	hNeil3	UNKNOWN	SYBR	None				34.397	34.397									FALSE	0.524	TRUE	3	28	73.5987								D7	Sample 43	hNeil3	UNKNOWN	SYBR	None
	44	D-08	H-15	RN0000359C	CI0000009680	CI	CI0000009680	Ovary	IIIC		D8	Sample 44	hNeil3	UNKNOWN	SYBR	None				35.6477	35.6477									FALSE	0.524	TRUE	3	30	73.5987								D8	Sample 44	hNeil3	UNKNOWN	SYBR	None
	45	D-09	H-17	RN000035F6	CU0000011143	CU	CU0000011143	Ovary	IIIC		D9	Sample 45	hNeil3	UNKNOWN	SYBR	None				31.7796	31.7796									FALSE	0.524	TRUE	3	25	73.6064								D9	Sample 45	hNeil3	UNKNOWN	SYBR	None
	46	D-10	H-19	RN00003626	CU0000011094	CU	CU0000011094	Ovary	IIIC		D10	Sample 46	hNeil3	UNKNOWN	SYBR	None				34.2704	34.2704									FALSE	0.524	TRUE	3	28	73.6064								D10	Sample 46	hNeil3	UNKNOWN	SYBR	None
	47	D-11	H-21	RN00003642	CI0000007195	CI	CI0000007195	Ovary	IIIC		D11	Sample 47	hNeil3	UNKNOWN	SYBR	None				31.6145	31.6145									FALSE	0.524	TRUE	3	25	73.7531								D11	Sample 47	hNeil3	UNKNOWN	SYBR	None
	48	D-12	H-23	RN000036DB	CI0000017540	CI	CI0000017540	Ovary	IV		D12	Sample 48	hNeil3	UNKNOWN	SYBR	None				31.6276	31.6276									FALSE	0.524	TRUE	3	26	73.7531								D12	Sample 48	hNeil3	UNKNOWN	SYBR	None
	49	E-01	J-01	RN00003667	CU0000005316	CU	CU0000005316	Pancreas	Normal		E1	Sample 49	hNeil3	UNKNOWN	SYBR	None				35.2992	35.2992									FALSE	0.524	TRUE	3	29	73.8272								E1	Sample 49	hNeil3	UNKNOWN	SYBR	None
	50	E-02	J-03	RN00003662	CU0000006590	CU	CU0000006590	Pancreas	Normal		E2	Sample 50	hNeil3	UNKNOWN	SYBR	None				35.0041	35.0041									FALSE	0.524	TRUE	3	29	73.6781								E2	Sample 50	hNeil3	UNKNOWN	SYBR	None
	51	E-03	J-05	RN0000357F	CI0000006638	CI	CI0000006638	Pancreas	Normal		E3	Sample 51	hNeil3	UNKNOWN	SYBR	None				36.7454	36.7454									FALSE	0.524	TRUE	3	31	73.6012								E3	Sample 51	hNeil3	UNKNOWN	SYBR	None
	52	E-04	J-07	RN000035E6	CU0000005996	CU	CU0000005996	Pancreas	Normal		E4	Sample 52	hNeil3	UNKNOWN	SYBR	None				30.5772	30.5772									FALSE	0.524	TRUE	3	24	73.7495								E4	Sample 52	hNeil3	UNKNOWN	SYBR	None
	53	E-05	J-09	RN000035DF	CU0000006488	CU	CU0000006488	Pancreas	IB		E5	Sample 53	hNeil3	UNKNOWN	SYBR	None				31.3335	31.3335									FALSE	0.524	TRUE	3	25	73.7564								E5	Sample 53	hNeil3	UNKNOWN	SYBR	None
	54	E-06	J-11	RN00003660	CI0000005377	CI	CI0000005377	Pancreas	IB		E6	Sample 54	hNeil3	UNKNOWN	SYBR	None				37.649	37.649									FALSE	0.524	TRUE	3	31	73.46								E6	Sample 54	hNeil3	UNKNOWN	SYBR	None
	55	E-07	J-13	RN0000360C	CU0000006838	CU	CU0000006838	Pancreas	IIB		E7	Sample 55	hNeil3	UNKNOWN	SYBR	None				31.0616	31.0616									FALSE	0.524	TRUE	3	25	73.7469								E7	Sample 55	hNeil3	UNKNOWN	SYBR	None
	56	E-08	J-15	RN000035DC	CI0000009651	CI	CI0000009651	Pancreas	IIB		E8	Sample 56	hNeil3	UNKNOWN	SYBR	None				34.6545	34.6545									FALSE	0.524	TRUE	3	29	73.5987								E8	Sample 56	hNeil3	UNKNOWN	SYBR	None
	57	E-09	J-17	RN00003661	CI0000007830	CI	CI0000007830	Pancreas	III		E9	Sample 57	hNeil3	UNKNOWN	SYBR	None				34.0176	34.0176									FALSE	0.524	TRUE	3	28	73.6064								E9	Sample 57	hNeil3	UNKNOWN	SYBR	None
	58	E-10	J-19	RN00003562	CI0000006146	CI	CI0000006146	Pancreas	NR		E10	Sample 58	hNeil3	UNKNOWN	SYBR	None				35.7348	35.7348									FALSE	0.524	TRUE	3	29	73.6064								E10	Sample 58	hNeil3	UNKNOWN	SYBR	None
	59	E-11	J-21	RN0000356A	CU0000000238	CU	CU0000000238	Pancreas	NR		E11	Sample 59	hNeil3	UNKNOWN	SYBR	None				32.9362	32.9362									FALSE	0.524	TRUE	3	27	73.7531								E11	Sample 59	hNeil3	UNKNOWN	SYBR	None
	60	E-12	J-23	RN000035A2	CI0000005744	CI	CI0000005744	Pancreas	NR		E12	Sample 60	hNeil3	UNKNOWN	SYBR	None				36.3296	36.3296									FALSE	0.524	TRUE	3	30	73.6049								E12	Sample 60	hNeil3	UNKNOWN	SYBR	None
	61	F-01	L-01	RN0000359F	CU0000005052	CU	CU0000005052	Pancreas	NR		F1	Sample 61	hNeil3	UNKNOWN	SYBR	None				34.3605	34.3605									FALSE	0.524	TRUE	3	28	73.8272								F1	Sample 61	hNeil3	UNKNOWN	SYBR	None
	62	F-02	L-03	RN000035A1	CU0000005471	CU	CU0000005471	Pancreas	NR		F2	Sample 62	hNeil3	UNKNOWN	SYBR	None				36.1115	36.1115									FALSE	0.524	TRUE	3	29	73.6781								F2	Sample 62	hNeil3	UNKNOWN	SYBR	None
	63	F-03	L-05	RN00003597	CI0000005744	CI	CI0000005744	Pancreas	NR		F3	Sample 63	hNeil3	UNKNOWN	SYBR	None				34.6782	34.6782									FALSE	0.524	TRUE	3	28	73.7495								F3	Sample 63	hNeil3	UNKNOWN	SYBR	None
	64	F-04	L-07	RN000035A3	CU0000000943	CU	CU0000000943	Pancreas	NR		F4	Sample 64	hNeil3	UNKNOWN	SYBR	None				34.8919	34.8919									FALSE	0.524	TRUE	3	29	73.7495								F4	Sample 64	hNeil3	UNKNOWN	SYBR	None
	65	F-05	L-09	RN000035A8	CI0000008064	CI	CI0000008064	Pancreas	NR		F5	Sample 65	hNeil3	UNKNOWN	SYBR	None				36.8523	36.8523									FALSE	0.524	TRUE	3	31	73.6082								F5	Sample 65	hNeil3	UNKNOWN	SYBR	None
	66	F-06	L-11	RN000035D3	CI0000006998	CI	CI0000006998	Pancreas	NR		F6	Sample 66	hNeil3	UNKNOWN	SYBR	None				34.0211	34.0211									FALSE	0.524	TRUE	3	28	73.6082								F6	Sample 66	hNeil3	UNKNOWN	SYBR	None
	67	F-07	L-13	RN000035F1	CI0000013656	CI	CI0000013656	Pancreas	NR		F7	Sample 67	hNeil3	UNKNOWN	SYBR	None				34.3722	34.3722									FALSE	0.524	TRUE	3	28	73.7469								F7	Sample 67	hNeil3	UNKNOWN	SYBR	None
	68	F-08	L-15	RN000035E0	CU0000006615	CU	CU0000006615	Pancreas	NR		F8	Sample 68	hNeil3	UNKNOWN	SYBR	None				32.4627	32.4627									FALSE	0.524	TRUE	3	26	73.7469								F8	Sample 68	hNeil3	UNKNOWN	SYBR	None
	69	F-09	L-17	RN00003631	CU0000012823	CU	CU0000012823	Pancreas	NR		F9	Sample 69	hNeil3	UNKNOWN	SYBR	None				34.5677	34.5677									FALSE	0.524	TRUE	3	28	73.6064								F9	Sample 69	hNeil3	UNKNOWN	SYBR	None
	70	F-10	L-19	RN00003607	CI0000008907	CI	CI0000008907	Prostate	Normal		F10	Sample 70	hNeil3	UNKNOWN	SYBR	None				38.5321	38.5321									FALSE	0.524	TRUE	3	32	73.4582								F10	Sample 70	hNeil3	UNKNOWN	SYBR	None
	71	F-11	L-21	RN000036E1	CU0000009300	CU	CU0000009300	Prostate	Normal		F11	Sample 71	hNeil3	UNKNOWN	SYBR	None				34.516	34.516									FALSE	0.524	TRUE	3	28	73.7531								F11	Sample 71	hNeil3	UNKNOWN	SYBR	None
	72	F-12	L-23	RN000036E4	CU0000012839	CU	CU0000012839	Prostate	Normal		F12	Sample 72	hNeil3	UNKNOWN	SYBR	None				33.7822	33.7822									FALSE	0.524	TRUE	3	28	73.7531								F12	Sample 72	hNeil3	UNKNOWN	SYBR	None
	73	G-01	N-01	RN000036E5	CU0000012839	CU	CU0000012839	Prostate	Normal		G1	Sample 73	hNeil3	UNKNOWN	SYBR	None				37.9002	37.9002									FALSE	0.524	TRUE	3	31	73.8272								G1	Sample 73	hNeil3	UNKNOWN	SYBR	None
	74	G-02	N-03	RN000036E6	CU0000012839	CU	CU0000012839	Prostate	Normal		G2	Sample 74	hNeil3	UNKNOWN	SYBR	None				38.2397	38.2397									FALSE	0.524	TRUE	3	32	73.8272								G2	Sample 74	hNeil3	UNKNOWN	SYBR	None
	75	G-03	N-05	RN000036A6	CI0000021696	CI	CI0000021696	Prostate	II		G3	Sample 75	hNeil3	UNKNOWN	SYBR	None				38.6311	38.6311									FALSE	0.524	TRUE	3	32	73.7495								G3	Sample 75	hNeil3	UNKNOWN	SYBR	None
	76	G-04	N-07	RN000035AC	CI0000011364	CI	CI0000011364	Prostate	II		G4	Sample 76	hNeil3	UNKNOWN	SYBR	None				33.7585	33.7585									FALSE	0.524	TRUE	3	27	73.8977								G4	Sample 76	hNeil3	UNKNOWN	SYBR	None
	77	G-05	N-09	RN000035D0	CI0000013297	CI	CI0000013297	Prostate	II		G5	Sample 77	hNeil3	UNKNOWN	SYBR	None				34.8877	34.8877									FALSE	0.524	TRUE	3	28	73.6082								G5	Sample 77	hNeil3	UNKNOWN	SYBR	None
	78	G-06	N-11	RN000035D5	CI0000010088	CI	CI0000010088	Prostate	II		G6	Sample 78	hNeil3	UNKNOWN	SYBR	None				33.8404	33.8404									FALSE	0.524	TRUE	3	27	73.7564								G6	Sample 78	hNeil3	UNKNOWN	SYBR	None
	79	G-07	N-13	RN000036AF	CI0000018743	CI	CI0000018743	Prostate	II		G7	Sample 79	hNeil3	UNKNOWN	SYBR	None				35.5573	35.5573									FALSE	0.524	TRUE	3	29	73.7469								G7	Sample 79	hNeil3	UNKNOWN	SYBR	None
	80	G-08	N-15	RN00003606	CI0000006771	CI	CI0000006771	Prostate	II		G8	Sample 80	hNeil3	UNKNOWN	SYBR	None				35.1824	35.1824									FALSE	0.524	TRUE	3	29	73.7469								G8	Sample 80	hNeil3	UNKNOWN	SYBR	None
	81	G-09	N-17	RN000036B3	CI0000021348	CI	CI0000021348	Prostate	II		G9	Sample 81	hNeil3	UNKNOWN	SYBR	None				37.0201	37.0201									FALSE	0.524	TRUE	3	31	73.31								G9	Sample 81	hNeil3	UNKNOWN	SYBR	None
	82	G-10	N-19	RN000036B4	CI0000022366	CI	CI0000022366	Prostate	II		G10	Sample 82	hNeil3	UNKNOWN	SYBR	None				33.9737	33.9737									FALSE	0.524	TRUE	3	28	73.7546								G10	Sample 82	hNeil3	UNKNOWN	SYBR	None
	83	G-11	N-21	RN000036B1	CI0000019246	CI	CI0000019246	Prostate	II		G11	Sample 83	hNeil3	UNKNOWN	SYBR	None				34.9798	34.9798									FALSE	0.524	TRUE	3	29	73.7531								G11	Sample 83	hNeil3	UNKNOWN	SYBR	None
	84	G-12	N-23	RN000036B9	CX0000000465	CX	CX0000000465	Prostate	II		G12	Sample 84	hNeil3	UNKNOWN	SYBR	None				34.2708	34.2708									FALSE	0.524	TRUE	3	28	73.7531								G12	Sample 84	hNeil3	UNKNOWN	SYBR	None
	85	H-01	P-01	RN000036C2	CI0000022366	CI	CI0000022366	Prostate	II		H1	Sample 85	hNeil3	UNKNOWN	SYBR	None				34.4774	34.4774									FALSE	0.524	TRUE	3	28	73.9762								H1	Sample 85	hNeil3	UNKNOWN	SYBR	None
	86	H-02	P-03	RN000036A7	CI0000022901	CI	CI0000022901	Prostate	III		H2	Sample 86	hNeil3	UNKNOWN	SYBR	None				34.4107	34.4107									FALSE	0.524	TRUE	3	28	73.8272								H2	Sample 86	hNeil3	UNKNOWN	SYBR	None
	87	H-03	P-05	RN000036AE	CI0000017982	CI	CI0000017982	Prostate	III		H3	Sample 87	hNeil3	UNKNOWN	SYBR	None				38.0165	38.0165									FALSE	0.524	TRUE	3	31	73.7495								H3	Sample 87	hNeil3	UNKNOWN	SYBR	None
	88	H-04	P-07	RN000036B0	CI0000019189	CI	CI0000019189	Prostate	III		H4	Sample 88	hNeil3	UNKNOWN	SYBR	None				36.381	36.381									FALSE	0.524	TRUE	3	30	73.8977								H4	Sample 88	hNeil3	UNKNOWN	SYBR	None
	89	H-05	P-09	RN000036B5	CX0000000227	CX	CX0000000227	Prostate	III		H5	Sample 89	hNeil3	UNKNOWN	SYBR	None				35.577	35.577									FALSE	0.524	TRUE	3	30	73.7564								H5	Sample 89	hNeil3	UNKNOWN	SYBR	None
	90	H-06	P-11	RN000036B6	CX0000000228	CX	CX0000000228	Prostate	III		H6	Sample 90	hNeil3	UNKNOWN	SYBR	None				32.6278	32.6278									FALSE	0.524	TRUE	3	26	73.7564								H6	Sample 90	hNeil3	UNKNOWN	SYBR	None
	91	H-07	P-13	RN00003608	CI0000009532	CI	CI0000009532	Prostate	III		H7	Sample 91	hNeil3	UNKNOWN	SYBR	None				32.8942	32.8942									FALSE	0.524	TRUE	3	27	73.7469								H7	Sample 91	hNeil3	UNKNOWN	SYBR	None
	92	H-08	P-15	RN0000368F	CI0000018413	CI	CI0000018413	Prostate	III		H8	Sample 92	hNeil3	UNKNOWN	SYBR	None				32.3434	32.3434									FALSE	0.524	TRUE	3	26	73.7469								H8	Sample 92	hNeil3	UNKNOWN	SYBR	None
	93	H-09	P-17	RN000036A8	CI0000022909	CI	CI0000022909	Prostate	IV		H9	Sample 93	hNeil3	UNKNOWN	SYBR	None				34.3009	34.3009									FALSE	0.524	TRUE	3	27	73.6064								H9	Sample 93	hNeil3	UNKNOWN	SYBR	None
	94	H-10	P-19	RN000036B7	CX0000000460	CX	CX0000000460	Prostate	NR		H10	Sample 94	hNeil3	UNKNOWN	SYBR	None				31.6408	31.6408									FALSE	0.524	TRUE	3	25	73.9028								H10	Sample 94	hNeil3	UNKNOWN	SYBR	None
	95	H-11	P-21	RN000036B8	CX0000000464	CX	CX0000000464	Prostate	NR		H11	Sample 95	hNeil3	UNKNOWN	SYBR	None				34.1698	34.1698									FALSE	0.524	TRUE	3	28	73.7531								H11	Sample 95	hNeil3	UNKNOWN	SYBR	None
	96	H-12	P-23	RN00003657	CI0000013739	CI	CI0000013739	Stomach	Normal		H12	Sample 96	hNeil3	UNKNOWN	SYBR	None				37.044	37.044									FALSE	0.524	TRUE	3	31	73.7531								H12	Sample 96	hNeil3	UNKNOWN	SYBR	None
	Plate 4										Well	Sample Name	Target Name	Task	Reporter	Quencher	RQ	RQ Min	RQ Max	Cт	Cт Mean	Cт SD	ΔCт	ΔCт Mean	ΔCт SE	HK Control ΔCт Mean	HK Control ΔCт SE	ΔΔCт	ΔΔCт Mean	Automatic Ct Threshold	Ct Threshold	Automatic Baseline	Baseline Start	Baseline End	Tm1	Tm2	Tm3	Comments	NOAMP	EXPFAIL	MTP		Well	Sample Name	Target Name	Task	Reporter	Quencher	RQ
	1	A-01	B-02	RN0000365B	CU0000014362	CU	CU0000014362	Stomach	Normal		A1	Sample 1	hNeil3	UNKNOWN	SYBR	None				32.8495	32.8495									FALSE	0.524	TRUE	3	27	73.8277				N	N	N		A1	Sample 1	hNeil3	UNKNOWN	SYBR	None
	2	A-02	B-04	RN00003673	CI0000017069	CI	CI0000017069	Stomach	Normal		A2	Sample 2	hNeil3	UNKNOWN	SYBR	None				34.0935	34.0935									FALSE	0.524	TRUE	3	28	73.8277				N	N	N		A2	Sample 2	hNeil3	UNKNOWN	SYBR	None
	3	A-03	B-06	RN00003672	CI0000015788	CI	CI0000015788	Stomach	Normal		A3	Sample 3	hNeil3	UNKNOWN	SYBR	None				34.2026	34.2026									FALSE	0.524	TRUE	3	28	73.75				N	N	N		A3	Sample 3	hNeil3	UNKNOWN	SYBR	None
	4	A-04	B-08	RN0000362D	CI0000009851	CI	CI0000009851	Stomach	Normal		A4	Sample 4	hNeil3	UNKNOWN	SYBR	None				35.9507	35.9507									FALSE	0.524	TRUE	3	30	73.6018				N	N	N		A4	Sample 4	hNeil3	UNKNOWN	SYBR	None
	5	A-05	B-10	RN00003659	CI0000014317	CI	CI0000014317	Stomach	IA		A5	Sample 5	hNeil3	UNKNOWN	SYBR	None				33.3023	33.3023									FALSE	0.524	TRUE	3	27	73.6059				N	N	N		A5	Sample 5	hNeil3	UNKNOWN	SYBR	None
	6	A-06	B-12	RN00003670	CI0000012282	CI	CI0000012282	Stomach	IB		A6	Sample 6	hNeil3	UNKNOWN	SYBR	None				31.7131	31.7131									FALSE	0.524	TRUE	3	26	73.6059				N	N	N		A6	Sample 6	hNeil3	UNKNOWN	SYBR	None
	7	A-07	B-14	RN00003583	CU0000001984	CU	CU0000001984	Stomach	IB		A7	Sample 7	hNeil3	UNKNOWN	SYBR	None				34.9874	34.9874									FALSE	0.524	TRUE	3	29	73.7484				N	N	N		A7	Sample 7	hNeil3	UNKNOWN	SYBR	None
	8	A-08	B-16	RN0000365E	CI0000014221	CI	CI0000014221	Stomach	II		A8	Sample 8	hNeil3	UNKNOWN	SYBR	None				32.6734	32.6734									FALSE	0.524	TRUE	3	26	73.7484				N	N	N		A8	Sample 8	hNeil3	UNKNOWN	SYBR	None
	9	A-09	B-18	RN00003679	CU0000012088	CU	CU0000012088	Stomach	II		A9	Sample 9	hNeil3	UNKNOWN	SYBR	None				31.9969	31.9969									FALSE	0.524	TRUE	3	26	73.7522				N	N	N		A9	Sample 9	hNeil3	UNKNOWN	SYBR	None
	10	A-10	B-20	RN0000365A	CU0000014362	CU	CU0000014362	Stomach	II		A10	Sample 10	hNeil3	UNKNOWN	SYBR	None				32.8895	32.8895									FALSE	0.524	TRUE	3	27	73.604				N	N	N		A10	Sample 10	hNeil3	UNKNOWN	SYBR	None
	11	A-11	B-22	RN00003674	CI0000017069	CI	CI0000017069	Stomach	IIIA		A11	Sample 11	hNeil3	UNKNOWN	SYBR	None				32.5252	32.5252									FALSE	0.524	TRUE	3	27	73.756				N	N	N		A11	Sample 11	hNeil3	UNKNOWN	SYBR	None
	12	A-12	B-24	RN0000355F	CU0000000667	CU	CU0000000667	Stomach	NR		A12	Sample 12	hNeil3	UNKNOWN	SYBR	None				35.1269	35.1269									FALSE	0.524	TRUE	3	29	73.6078				N	N	N		A12	Sample 12	hNeil3	UNKNOWN	SYBR	None
	13	B-01	D-02	RN00003575	CU0000001261	CU	CU0000001261	Stomach	NR		B1	Sample 13	hNeil3	UNKNOWN	SYBR	None				37.8618	37.8618									FALSE	0.524	TRUE	3	32	73.6786				N	N	N		B1	Sample 13	hNeil3	UNKNOWN	SYBR	None
	14	B-02	D-04	RN00003587	CU0000006459	CU	CU0000006459	Stomach	NR		B2	Sample 14	hNeil3	UNKNOWN	SYBR	None				38.5522	38.5522									FALSE	0.524	TRUE	3	32	73.6786				N	N	N		B2	Sample 14	hNeil3	UNKNOWN	SYBR	None
	15	B-03	D-06	RN0000362C	CI0000009851	CI	CI0000009851	Stomach	NR		B3	Sample 15	hNeil3	UNKNOWN	SYBR	None				32.7547	32.7547									FALSE	0.524	TRUE	3	27	73.75				N	N	N		B3	Sample 15	hNeil3	UNKNOWN	SYBR	None
	16	B-04	D-08	RN00003635	CU0000012128	CU	CU0000012128	Stomach	NR		B4	Sample 16	hNeil3	UNKNOWN	SYBR	None				Undetermined										FALSE	0.524	TRUE	3	44	61.4477				Y	Y	N		B4	Sample 16	hNeil3	UNKNOWN	SYBR	None
	17	B-05	D-10	RN00003639	CI0000015050	CI	CI0000015050	Stomach	NR		B5	Sample 17	hNeil3	UNKNOWN	SYBR	None				36.1405	36.1405									FALSE	0.524	TRUE	3	30	73.4576				N	N	N		B5	Sample 17	hNeil3	UNKNOWN	SYBR	None
	18	B-06	D-12	RN00003681	CU0000005898	CU	CU0000005898	Stomach	NR		B6	Sample 18	hNeil3	UNKNOWN	SYBR	None				32.3712	32.3712									FALSE	0.524	TRUE	3	26	73.6059				N	N	N		B6	Sample 18	hNeil3	UNKNOWN	SYBR	None
	19	B-07	D-14	RN000035B2	CU0000005122	CU	CU0000005122	Testis	Normal		B7	Sample 19	hNeil3	UNKNOWN	SYBR	None				29.5719	29.5719									FALSE	0.524	TRUE	3	23	73.7484				N	N	N		B7	Sample 19	hNeil3	UNKNOWN	SYBR	None
	20	B-08	D-16	RN00003649	CI0000008605	CI	CI0000008605	Testis	Normal		B8	Sample 20	hNeil3	UNKNOWN	SYBR	None				31.7033	31.7033									FALSE	0.524	TRUE	3	26	73.7484				N	N	N		B8	Sample 20	hNeil3	UNKNOWN	SYBR	None
	21	B-09	D-18	RN0000364A	CI0000010308	CI	CI0000010308	Testis	Normal		B9	Sample 21	hNeil3	UNKNOWN	SYBR	None				30.8821	30.8821									FALSE	0.524	TRUE	3	24	73.7522				N	N	N		B9	Sample 21	hNeil3	UNKNOWN	SYBR	None
	22	B-10	D-20	RN0000364D	CI0000013037	CI	CI0000013037	Testis	Normal		B10	Sample 22	hNeil3	UNKNOWN	SYBR	None				31.3741	31.3741									FALSE	0.524	TRUE	3	25	73.604				N	N	N		B10	Sample 22	hNeil3	UNKNOWN	SYBR	None
	23	B-11	D-22	RN00003658	CI0000013816	CI	CI0000013816	Testis	Normal		B11	Sample 23	hNeil3	UNKNOWN	SYBR	None				31.0183	31.0183									FALSE	0.524	TRUE	3	25	73.756				N	N	N		B11	Sample 23	hNeil3	UNKNOWN	SYBR	None
	24	B-12	D-23	RN000035B1	CU0000000511	CU	CU0000000511	Testis	Normal		B12	Sample 24	hNeil3	UNKNOWN	SYBR	None				30.096	30.096									FALSE	0.524	TRUE	3	24	73.756				N	N	N		B12	Sample 24	hNeil3	UNKNOWN	SYBR	None
	25	C-01	F-02	RN00003599	CU0000001635	CU	CU0000001635	Testis	I		C1	Sample 25	hNeil3	UNKNOWN	SYBR	None				31.0723	31.0723									FALSE	0.524	TRUE	3	25	73.8277				N	N	N		C1	Sample 25	hNeil3	UNKNOWN	SYBR	None
	26	C-02	F-04	RN000035B4	CU0000001627	CU	CU0000001627	Testis	I		C2	Sample 26	hNeil3	UNKNOWN	SYBR	None				30.4799	30.4799									FALSE	0.524	TRUE	3	24	73.8277				N	N	N		C2	Sample 26	hNeil3	UNKNOWN	SYBR	None
	27	C-03	F-06	RN000035B6	CU0000000295	CU	CU0000000295	Testis	I		C3	Sample 27	hNeil3	UNKNOWN	SYBR	None				29.0364	29.0364									FALSE	0.524	TRUE	3	23	73.75				N	N	N		C3	Sample 27	hNeil3	UNKNOWN	SYBR	None
	28	C-04	F-08	RN000035C0	CU0000000191	CU	CU0000000191	Testis	I		C4	Sample 28	hNeil3	UNKNOWN	SYBR	None				31.5389	31.5389									FALSE	0.524	TRUE	3	25	73.75				N	N	N		C4	Sample 28	hNeil3	UNKNOWN	SYBR	None
	29	C-05	F-10	RN000035F8	CI0000009699	CI	CI0000009699	Testis	I		C5	Sample 29	hNeil3	UNKNOWN	SYBR	None				32.1177	32.1177									FALSE	0.524	TRUE	3	26	73.6059				N	N	N		C5	Sample 29	hNeil3	UNKNOWN	SYBR	None
	30	C-06	F-12	RN00003612	CU0000012226	CU	CU0000012226	Testis	I		C6	Sample 30	hNeil3	UNKNOWN	SYBR	None				30.2989	30.2989									FALSE	0.524	TRUE	3	24	73.6059				N	N	N		C6	Sample 30	hNeil3	UNKNOWN	SYBR	None
	31	C-07	F-14	RN000036C4	CI0000005828	CI	CI0000005828	Testis	I		C7	Sample 31	hNeil3	UNKNOWN	SYBR	None				30.8178	30.8178									FALSE	0.524	TRUE	3	25	73.7484				N	N	N		C7	Sample 31	hNeil3	UNKNOWN	SYBR	None
	32	C-08	F-16	RN000036C5	CI0000019390	CI	CI0000019390	Testis	I		C8	Sample 32	hNeil3	UNKNOWN	SYBR	None				31.3339	31.3339									FALSE	0.524	TRUE	3	25	73.7484				N	N	N		C8	Sample 32	hNeil3	UNKNOWN	SYBR	None
	33	C-09	F-18	RN000036C6	CU0000000191	CU	CU0000000191	Testis	I		C9	Sample 33	hNeil3	UNKNOWN	SYBR	None				32.7056	32.7056									FALSE	0.524	TRUE	3	26	73.604				N	N	N		C9	Sample 33	hNeil3	UNKNOWN	SYBR	None
	34	C-10	F-20	RN000036C7	CU0000001627	CU	CU0000001627	Testis	I		C10	Sample 34	hNeil3	UNKNOWN	SYBR	None				30.505	30.505									FALSE	0.524	TRUE	3	24	73.604				N	N	N		C10	Sample 34	hNeil3	UNKNOWN	SYBR	None
	35	C-11	F-22	RN00003628	CI0000006327	CI	CI0000006327	Testis	I		C11	Sample 35	hNeil3	UNKNOWN	SYBR	None				33.0198	33.0198									FALSE	0.524	TRUE	3	27	73.756				N	N	N		C11	Sample 35	hNeil3	UNKNOWN	SYBR	None
	36	C-12	F-24	RN000036CA	CU0000014109	CU	CU0000014109	Testis	IA		C12	Sample 36	hNeil3	UNKNOWN	SYBR	None				33.5731	33.5731									FALSE	0.524	TRUE	3	27	73.6078				N	N	N		C12	Sample 36	hNeil3	UNKNOWN	SYBR	None
	37	D-01	H-02	RN000036CB	CU0000014842	CU	CU0000014842	Testis	IA		D1	Sample 37	hNeil3	UNKNOWN	SYBR	None				32.823	32.823									FALSE	0.524	TRUE	3	27	73.8277				N	N	N		D1	Sample 37	hNeil3	UNKNOWN	SYBR	None
	38	D-02	H-04	RN000035B0	CI0000013424	CI	CI0000013424	Testis	IB		D2	Sample 38	hNeil3	UNKNOWN	SYBR	None				30.5515	30.5515									FALSE	0.524	TRUE	3	24	73.8277				N	N	N		D2	Sample 38	hNeil3	UNKNOWN	SYBR	None
	39	D-03	H-06	RN000035FD	CU0000009347	CU	CU0000009347	Testis	IB		D3	Sample 39	hNeil3	UNKNOWN	SYBR	None				30.87	30.87									FALSE	0.524	TRUE	3	24	73.75				N	N	N		D3	Sample 39	hNeil3	UNKNOWN	SYBR	None
	40	D-04	H-08	RN00003601	CU0000012171	CU	CU0000012171	Testis	IB		D4	Sample 40	hNeil3	UNKNOWN	SYBR	None				32.4242	32.4242									FALSE	0.524	TRUE	3	26	73.75				N	N	N		D4	Sample 40	hNeil3	UNKNOWN	SYBR	None
	41	D-05	H-10	RN000036C8	CU0000001879	CU	CU0000001879	Testis	IB		D5	Sample 41	hNeil3	UNKNOWN	SYBR	None				29.789	29.789									FALSE	0.524	TRUE	3	23	73.6059				N	N	N		D5	Sample 41	hNeil3	UNKNOWN	SYBR	None
	42	D-06	H-12	RN000036C9	CU0000011714	CU	CU0000011714	Testis	IB		D6	Sample 42	hNeil3	UNKNOWN	SYBR	None				31.1422	31.1422									FALSE	0.524	TRUE	3	25	73.6059				N	N	N		D6	Sample 42	hNeil3	UNKNOWN	SYBR	None
	43	D-07	H-14	RN00003690	CU0000014754	CU	CU0000014754	Testis	IB		D7	Sample 43	hNeil3	UNKNOWN	SYBR	None				32.4678	32.4678									FALSE	0.524	TRUE	3	26	73.7484				N	N	N		D7	Sample 43	hNeil3	UNKNOWN	SYBR	None
	44	D-08	H-16	RN00003655	CI0000006770	CI	CI0000006770	Thyroid gland	Normal		D8	Sample 44	hNeil3	UNKNOWN	SYBR	None				37.6437	37.6437									FALSE	0.524	TRUE	3	31	73.0072				N	N	N		D8	Sample 44	hNeil3	UNKNOWN	SYBR	None
	45	D-09	H-18	RN00003651	CU0000011073	CU	CU0000011073	Thyroid gland	Normal		D9	Sample 45	hNeil3	UNKNOWN	SYBR	None				37.6092	37.6092									FALSE	0.524	TRUE	3	31	73.4558				N	N	N		D9	Sample 45	hNeil3	UNKNOWN	SYBR	None
	46	D-10	H-20	RN00003656	CI0000007402	CI	CI0000007402	Thyroid gland	Normal		D10	Sample 46	hNeil3	UNKNOWN	SYBR	None				Undetermined										FALSE	0.524	TRUE	3	44	61.4518				Y	Y	N		D10	Sample 46	hNeil3	UNKNOWN	SYBR	None
	47	D-11	H-22	RN00003550	CI0000005436	CI	CI0000005436	Thyroid gland	I		D11	Sample 47	hNeil3	UNKNOWN	SYBR	None				37.9796	37.9796									FALSE	0.524	TRUE	3	32	73.4596				N	N	N		D11	Sample 47	hNeil3	UNKNOWN	SYBR	None
	48	D-12	H-24	RN000035D9	CI0000005436	CI	CI0000005436	Thyroid gland	I		D12	Sample 48	hNeil3	UNKNOWN	SYBR	None				36.0873	36.0873									FALSE	0.524	TRUE	3	29	73.6078				N	N	N		D12	Sample 48	hNeil3	UNKNOWN	SYBR	None
	49	E-01	J-02	RN00003669	CU0000005308	CU	CU0000005308	Thyroid gland	I		E1	Sample 49	hNeil3	UNKNOWN	SYBR	None				35.4004	35.4004									FALSE	0.524	TRUE	3	29	73.6786				N	N	N		E1	Sample 49	hNeil3	UNKNOWN	SYBR	None
	50	E-02	J-04	RN0000366C	CI0000006724	CI	CI0000006724	Thyroid gland	I		E2	Sample 50	hNeil3	UNKNOWN	SYBR	None				35.1463	35.1463									FALSE	0.524	TRUE	3	29	73.6786				N	N	N		E2	Sample 50	hNeil3	UNKNOWN	SYBR	None
	51	E-03	J-06	RN0000366E	CI0000010952	CI	CI0000010952	Thyroid gland	I		E3	Sample 51	hNeil3	UNKNOWN	SYBR	None				38.7853	38.7853									FALSE	0.524	TRUE	3	32	73.6018				N	N	N		E3	Sample 51	hNeil3	UNKNOWN	SYBR	None
	52	E-04	J-08	RN00003693	CI0000019358	CI	CI0000019358	Thyroid gland	I		E4	Sample 52	hNeil3	UNKNOWN	SYBR	None				35.9793	35.9793									FALSE	0.524	TRUE	3	30	73.6018				N	N	N		E4	Sample 52	hNeil3	UNKNOWN	SYBR	None
	53	E-05	J-10	RN00003695	CU0000006041	CU	CU0000006041	Thyroid gland	I		E5	Sample 53	hNeil3	UNKNOWN	SYBR	None				35.4843	35.4843									FALSE	0.524	TRUE	3	29	73.6059				N	N	N		E5	Sample 53	hNeil3	UNKNOWN	SYBR	None
	54	E-06	J-12	RN00003696	CU0000006624	CU	CU0000006624	Thyroid gland	I		E6	Sample 54	hNeil3	UNKNOWN	SYBR	None				35.5997	35.5997									FALSE	0.524	TRUE	3	30	73.6059				N	N	N		E6	Sample 54	hNeil3	UNKNOWN	SYBR	None
	55	E-07	J-14	RN00003698	CU0000012201	CU	CU0000012201	Thyroid gland	I		E7	Sample 55	hNeil3	UNKNOWN	SYBR	None				42.6089	42.6089									FALSE	0.524	TRUE	3	36	71.673				N	N	N		E7	Sample 55	hNeil3	UNKNOWN	SYBR	None
	56	E-08	J-16	RN000035C9	CU0000005987	CU	CU0000005987	Thyroid gland	II		E8	Sample 56	hNeil3	UNKNOWN	SYBR	None				36.2806	36.2806									FALSE	0.524	TRUE	3	30	73.6002				N	N	N		E8	Sample 56	hNeil3	UNKNOWN	SYBR	None
	57	E-09	J-18	RN00003697	CU0000011552	CU	CU0000011552	Thyroid gland	II		E9	Sample 57	hNeil3	UNKNOWN	SYBR	None				34.6627	34.6627									FALSE	0.524	TRUE	3	29	73.604				N	N	N		E9	Sample 57	hNeil3	UNKNOWN	SYBR	None
	58	E-10	J-20	RN0000359A	CI0000005354	CI	CI0000005354	Thyroid gland	III		E10	Sample 58	hNeil3	UNKNOWN	SYBR	None				36.5672	36.5672									FALSE	0.524	TRUE	3	30	73.1595	76.4198			N	N	Y		E10	Sample 58	hNeil3	UNKNOWN	SYBR	None
	59	E-11	J-22	RN000035BD	CI0000017163	CI	CI0000017163	Thyroid gland	III		E11	Sample 59	hNeil3	UNKNOWN	SYBR	None				33.4722	33.4722									FALSE	0.524	TRUE	3	27	73.756				N	N	N		E11	Sample 59	hNeil3	UNKNOWN	SYBR	None
	60	E-12	J-24	RN0000366A	CU0000005656	CU	CU0000005656	Thyroid gland	III		E12	Sample 60	hNeil3	UNKNOWN	SYBR	None				Undetermined										FALSE	0.524	TRUE	3	44	61.4551				N	Y	N		E12	Sample 60	hNeil3	UNKNOWN	SYBR	None
	61	F-01	L-02	RN0000366D	CI0000007039	CI	CI0000007039	Thyroid gland	III		F1	Sample 61	hNeil3	UNKNOWN	SYBR	None				34.8548	34.8548									FALSE	0.524	TRUE	3	29	73.8277				N	N	N		F1	Sample 61	hNeil3	UNKNOWN	SYBR	None
	62	F-02	L-04	RN00003691	CI0000007039	CI	CI0000007039	Thyroid gland	III		F2	Sample 62	hNeil3	UNKNOWN	SYBR	None				34.0218	34.0218									FALSE	0.524	TRUE	3	28	73.8277				N	N	N		F2	Sample 62	hNeil3	UNKNOWN	SYBR	None
	63	F-03	L-06	RN00003694	CU0000005632	CU	CU0000005632	Thyroid gland	IVA		F3	Sample 63	hNeil3	UNKNOWN	SYBR	None				35.9886	35.9886									FALSE	0.524	TRUE	3	30	73.75				N	N	N		F3	Sample 63	hNeil3	UNKNOWN	SYBR	None
	64	F-04	L-08	RN00003578	CU0000001130	CU	CU0000001130	Thyroid gland	NR		F4	Sample 64	hNeil3	UNKNOWN	SYBR	None				35.2903	35.2903									FALSE	0.524	TRUE	3	29	73.75				N	N	N		F4	Sample 64	hNeil3	UNKNOWN	SYBR	None
	65	F-05	L-10	RN00003627	CI0000007931	CI	CI0000007931	Urinary bladder	Normal		F5	Sample 65	hNeil3	UNKNOWN	SYBR	None				44.9382	44.9382									FALSE	0.524	TRUE	3	39	72.5684				N	N	N		F5	Sample 65	hNeil3	UNKNOWN	SYBR	None
	66	F-06	L-12	RN000036D1	CI0000020160	CI	CI0000020160	Urinary bladder	Normal		F6	Sample 66	hNeil3	UNKNOWN	SYBR	None				Undetermined										FALSE	0.524	TRUE	3	44	61.3045				N	Y	N		F6	Sample 66	hNeil3	UNKNOWN	SYBR	None
	67	F-07	L-14	RN00003593	CU0000005811	CU	CU0000005811	Urinary bladder	0a		F7	Sample 67	hNeil3	UNKNOWN	SYBR	None				35.4587	35.4587									FALSE	0.524	TRUE	3	29	73.6002				N	N	N		F7	Sample 67	hNeil3	UNKNOWN	SYBR	None
	68	F-08	L-16	RN0000354A	CI0000005295	CI	CI0000005295	Urinary bladder	I		F8	Sample 68	hNeil3	UNKNOWN	SYBR	None				31.4911	31.4911									FALSE	0.524	TRUE	3	25	73.7484				N	N	N		F8	Sample 68	hNeil3	UNKNOWN	SYBR	None
	69	F-09	L-18	RN00003582	CU0000005819	CU	CU0000005819	Urinary bladder	II		F9	Sample 69	hNeil3	UNKNOWN	SYBR	None				32.6803	32.6803									FALSE	0.524	TRUE	3	26	73.604				N	N	N		F9	Sample 69	hNeil3	UNKNOWN	SYBR	None
	70	F-10	L-20	RN000036CF	CI0000019577	CI	CI0000019577	Urinary bladder	II		F10	Sample 70	hNeil3	UNKNOWN	SYBR	None				29.9982	29.9982									FALSE	0.524	TRUE	3	24	73.7522				N	N	N		F10	Sample 70	hNeil3	UNKNOWN	SYBR	None
	71	F-11	L-22	RN000036D3	CU0000005819	CU	CU0000005819	Urinary bladder	II		F11	Sample 71	hNeil3	UNKNOWN	SYBR	None				31.9681	31.9681									FALSE	0.524	TRUE	3	25	73.756				N	N	N		F11	Sample 71	hNeil3	UNKNOWN	SYBR	None
	72	F-12	L-24	RN000036D8	CU0000016141	CU	CU0000016141	Urinary bladder	II		F12	Sample 72	hNeil3	UNKNOWN	SYBR	None				34.7074	34.7074									FALSE	0.524	TRUE	3	28	73.756				N	N	N		F12	Sample 72	hNeil3	UNKNOWN	SYBR	None
	73	G-01	N-02	RN000036D9	CU0000016141	CU	CU0000016141	Urinary bladder	II		G1	Sample 73	hNeil3	UNKNOWN	SYBR	None				32.0737	32.0737									FALSE	0.524	TRUE	3	26	73.9768				N	N	N		G1	Sample 73	hNeil3	UNKNOWN	SYBR	None
	74	G-02	N-04	RN000035B7	CU0000005736	CU	CU0000005736	Urinary bladder	III		G2	Sample 74	hNeil3	UNKNOWN	SYBR	None				32.2551	32.2551									FALSE	0.524	TRUE	3	26	73.9768				N	N	N		G2	Sample 74	hNeil3	UNKNOWN	SYBR	None
	75	G-03	N-06	RN000036D5	CU0000006765	CU	CU0000006765	Urinary bladder	III		G3	Sample 75	hNeil3	UNKNOWN	SYBR	None				29.6718	29.6718									FALSE	0.524	TRUE	3	23	74.0464				N	N	N		G3	Sample 75	hNeil3	UNKNOWN	SYBR	None
	76	G-04	N-08	RN000036D6	CU0000011151	CU	CU0000011151	Urinary bladder	III		G4	Sample 76	hNeil3	UNKNOWN	SYBR	None				31.3037	31.3037									FALSE	0.524	TRUE	3	25	73.8982				N	N	N		G4	Sample 76	hNeil3	UNKNOWN	SYBR	None
	77	G-05	N-10	RN000036D7	CU0000011721	CU	CU0000011721	Urinary bladder	III		G5	Sample 77	hNeil3	UNKNOWN	SYBR	None				31.8607	31.8607									FALSE	0.524	TRUE	3	25	73.7541				N	N	N		G5	Sample 77	hNeil3	UNKNOWN	SYBR	None
	78	G-06	N-12	RN0000355C	CU0000006471	CU	CU0000006471	Urinary bladder	III		G6	Sample 78	hNeil3	UNKNOWN	SYBR	None				31.9717	31.9717									FALSE	0.524	TRUE	3	26	73.7541				N	N	N		G6	Sample 78	hNeil3	UNKNOWN	SYBR	None
	79	G-07	N-14	RN000036D2	CI7000000385	CI	CI7000000385	Urinary bladder	III		G7	Sample 79	hNeil3	UNKNOWN	SYBR	None				33.2272	33.2272									FALSE	0.524	TRUE	3	27	73.7484				N	N	N		G7	Sample 79	hNeil3	UNKNOWN	SYBR	None
	80	G-08	N-16	RN000036CC	CI0000009575	CI	CI0000009575	Urinary bladder	III		G8	Sample 80	hNeil3	UNKNOWN	SYBR	None				31.5087	31.5087									FALSE	0.524	TRUE	3	25	73.7484				N	N	N		G8	Sample 80	hNeil3	UNKNOWN	SYBR	None
	81	G-09	N-18	RN0000355E	CU0000000542	CU	CU0000000542	Urinary bladder	III		G9	Sample 81	hNeil3	UNKNOWN	SYBR	None				31.7189	31.7189									FALSE	0.524	TRUE	3	26	73.7522				N	N	N		G9	Sample 81	hNeil3	UNKNOWN	SYBR	None
	82	G-10	N-20	RN000036D0	CI0000019958	CI	CI0000019958	Urinary bladder	III		G10	Sample 82	hNeil3	UNKNOWN	SYBR	None				31.0536	31.0536									FALSE	0.524	TRUE	3	25	73.7522				N	N	N		G10	Sample 82	hNeil3	UNKNOWN	SYBR	None
	83	G-11	N-22	RN000036CE	CI0000017750	CI	CI0000017750	Urinary bladder	III		G11	Sample 83	hNeil3	UNKNOWN	SYBR	None				32.4584	32.4584									FALSE	0.524	TRUE	3	26	73.756				N	N	N		G11	Sample 83	hNeil3	UNKNOWN	SYBR	None
	84	G-12	N-24	RN00003552	CI0000007946	CI	CI0000007946	Urinary bladder	IV		G12	Sample 84	hNeil3	UNKNOWN	SYBR	None				32.4539	32.4539									FALSE	0.524	TRUE	3	26	73.756				N	N	N		G12	Sample 84	hNeil3	UNKNOWN	SYBR	None
	85	H-01	P-02	RN00003577	CI0000008390	CI	CI0000008390	Urinary bladder	IV		H1	Sample 85	hNeil3	UNKNOWN	SYBR	None				32.2058	32.2058									FALSE	0.524	TRUE	3	26	73.9768				N	N	N		H1	Sample 85	hNeil3	UNKNOWN	SYBR	None
	86	H-02	P-04	RN000036D4	CU0000006729	CU	CU0000006729	Urinary bladder	IV		H2	Sample 86	hNeil3	UNKNOWN	SYBR	None				33.2386	33.2386									FALSE	0.524	TRUE	3	26	73.9768				N	N	N		H2	Sample 86	hNeil3	UNKNOWN	SYBR	None
	87	H-03	P-06	RN00003553	CU0000000372	CU	CU0000000372	Urinary bladder	IV		H3	Sample 87	hNeil3	UNKNOWN	SYBR	None				33.2006	33.2006									FALSE	0.524	TRUE	3	27	73.8982				N	N	N		H3	Sample 87	hNeil3	UNKNOWN	SYBR	None
	88	H-04	P-08	RN00003559	CU0000000643	CU	CU0000000643	Urinary bladder	IV		H4	Sample 88	hNeil3	UNKNOWN	SYBR	None				32.3758	32.3758									FALSE	0.524	TRUE	3	25	73.8982				N	N	N		H4	Sample 88	hNeil3	UNKNOWN	SYBR	None
	89	H-05	P-10	RN0000358C	CI0000000327	CI	CI0000000327	Uterus	Normal		H5	Sample 89	hNeil3	UNKNOWN	SYBR	None				34.1545	34.1545									FALSE	0.524	TRUE	3	28	73.7541				N	N	N		H5	Sample 89	hNeil3	UNKNOWN	SYBR	None
	90	H-06	P-12	RN00003653	CU0000005041	CU	CU0000005041	Uterus	Normal		H6	Sample 90	hNeil3	UNKNOWN	SYBR	None				33.4733	33.4733									FALSE	0.524	TRUE	3	27	73.7541				N	N	N		H6	Sample 90	hNeil3	UNKNOWN	SYBR	None
	91	H-07	P-14	RN0000368E	CI0000007958	CI	CI0000007958	Uterus	Normal		H7	Sample 91	hNeil3	UNKNOWN	SYBR	None				33.1563	33.1563									FALSE	0.524	TRUE	3	27	73.7484				N	N	N		H7	Sample 91	hNeil3	UNKNOWN	SYBR	None
	92	H-08	P-16	RN0000355A	CU0000000099	CU	CU0000000099	Uterus	IB		H8	Sample 92	hNeil3	UNKNOWN	SYBR	None				33.0203	33.0203									FALSE	0.524	TRUE	3	27	73.7484				N	N	N		H8	Sample 92	hNeil3	UNKNOWN	SYBR	None
	93	H-09	P-18	RN00003586	CU0000006448	CU	CU0000006448	Uterus	IIB		H9	Sample 93	hNeil3	UNKNOWN	SYBR	None				32.2567	32.2567									FALSE	0.524	TRUE	3	26	73.9004				N	N	N		H9	Sample 93	hNeil3	UNKNOWN	SYBR	None
	94	H-10	P-20	empty							H10	Sample 94	hNeil3	UNKNOWN	SYBR	None				Undetermined										FALSE	0.524	TRUE	3	40	72.8631	61.6			N	N	Y		H10	Sample 94	hNeil3	UNKNOWN	SYBR	None
	95	H-11	P-22	empty							H11	Sample 95	hNeil3	UNKNOWN	SYBR	None				Undetermined										FALSE	0.524	TRUE	3	44	61.4551	91.8368	82.9446		Y	Y	Y		H11	Sample 95	hNeil3	UNKNOWN	SYBR	None
	96	H-12	P-24	empty							H12	Sample 96	hNeil3	UNKNOWN	SYBR	None				Undetermined										FALSE	0.524	TRUE	3	44	61.6033	85.1677	91.6886		N	Y	Y		H12	Sample 96	hNeil3	UNKNOWN	SYBR	None
[truncated: 23 more columns]
